# Supplementary material for: Host-parasite tissue adhesion by a secreted type of β-1,4-glucanase in the parasitic plant Phtheirospermum japonicum
Source: Commun Biol. 2020 Jul 30;3:407. doi: 10.1038/s42003-020-01143-5 (PMC7393376; doi:10.1038/s42003-020-01143-5)
Supplement: Supplementary file 3 — Supplementary Data [file 42003_2020_1143_MOESM3_ESM.xlsx]

## Sheet: List
Supplementary Data 1	Grafting experiments performed with a root-parasitic plant, P. japonicum.
Supplementary Data 2	Expression data for parasitism between P. japonicum and Arabidopsis.
Supplementary Data 3	Expression data for grafting between P. japonicum and Arabidopsis.
Supplementary Data 4	List of GO terms in six clusters shown in Supplementary Fig. 1a (BP category, P<0.01).
Supplementary Data 5	List of GO terms in six clusters shown in Supplementary Fig. 1a (CC category).
Supplementary Data 6	List of GO terms in six clusters shown in Supplementary Fig. 1a (MF category, P<0.01)
Supplementary Data 7	List of genes overlapping between parasitism and grafting of P. japonicum shown in Fig. 4c.
Supplementary Data 8	List of GO terms in genes overlapping between parasitism and grafting of P. japonicum shown in Fig. 4c (BP category).
Supplementary Data 9	List of GO terms in genes overlapping between parasitism and grafting of P. japonicum shown in Fig. 4c (CC category).
Supplementary Data 10	List of GO terms in genes overlapping between parasitism and grafting of P. japonicum shown in Fig. 4c (MF category).
Supplementary Data 11	Primers used in this study.
Supplementary Data 12	Data for Fig. 7f.
Supplementary Data 13	Data for Fig. 7i.

## Sheet: Supplementary Data 1
Supplementary Data 1. Grafting experiments performed with a root-parasitic plant, P. japonicum.
Scion			Stock		Trial	Success
Family	Species		Family	Species
Orobanchaceae	Phtheirospermum japonicum		Saururaceae	Houttuynia cordata	4	2
Orobanchaceae	Phtheirospermum japonicum		Buxaceae	Pachysandra terminalis	4	1
Orobanchaceae	Phtheirospermum japonicum		Cucurbitaceae	Cucumis sativus	8	2
Orobanchaceae	Phtheirospermum japonicum		Fabaceae	Arachis hypogaea	4	1
Orobanchaceae	Phtheirospermum japonicum		Fabaceae	Vicia faba	5	0
Orobanchaceae	Phtheirospermum japonicum		Fabaceae	Trigonella foenum-graecum	5	0
Orobanchaceae	Phtheirospermum japonicum		Brassicaceae	Arabidopsis thaliana	6	6
Orobanchaceae	Phtheirospermum japonicum		Apocynaceae	Vinca major	5	5
Orobanchaceae	Phtheirospermum japonicum		Asteraceae	Chrysanthemum seticuspe	8	3
Orobanchaceae	Phtheirospermum japonicum		Dryopteriadaceae	Crytomium falcantum	4	1
Cucurbitaceae	Cucumis sativus		Orobanchaceae	Phtheirospermum japonicum	6	4
Apocynaceae	Vinca major		Orobanchaceae	Phtheirospermum japonicum	5	5
Asteraceae	Chrysanthemum seticuspe		Orobanchaceae	Phtheirospermum japonicum	4	3
Orobanchaceae	Lindenbergia philippensis		Brassicaceae	Arabidopsis thaliana	9	0

## Sheet: Supplementary Data 2
Supplementary Data 2. Expression data for parasitism between P. japonicum and Arabidopsis.
	X	logFC.dev01	logFC.dev02	logFC.dev03	logFC.dev05	logFC.dev07	logCPM	LR	PValue	FDR	t0dpi	t1dpi	t2dpi	t3dpi	t5dpi	t7dpi	sd	average	cv	t0dpi.1	t1dpi.1	t2dpi.1	t3dpi.1	t5dpi.1	t7dpi.1	PC1	PC2	PC3	PC4	PC5	PC6	ssom.unit.classif	ssom.distances	AGI	gene_model_type	short_description
1	Pjv1_00010094-RA	5.27852	4.2845	0.90864	-5.90817	-5.726	8.47871	2513.89	0	0	97.9784	2669.95	1334.51	99.8365	7.1533	46.4432	1087.44	709.313	1.53309	-0.562179	1.80299	0.574926	-0.56047	-0.645701	-0.60957	-1.89955	0.79718	1.60254	0.377032	-0.0773008	-5.27e-15	9	0.597673	AT5G03980	protein_coding	SGNH hydrolase-type esterase superfamily protein
2	Pjv1_00029560-RA	-5.11124	-6.83545	-5.98217	-6.10727	-5.94711	4.96937	1532.41	0	0	309.669	8.54079	2.02581	3.27787	2.87065	7.9378	124.439	55.7203	2.23328	2.04075	-0.379138	-0.431492	-0.421431	-0.424703	-0.383983	-1.09332	-1.17448	-1.05042	-0.32424	-0.0197271	2.91e-15	3	0.310928	AT2G10940	protein_coding	Bifunctional inhibitor/lipid-transfer protein/seed storage 2S albumin superfamily protein
3	Pjv1_00007151-RA	-5.02153	-6.41063	-9.55235	-8.93178	-7.65485	4.51688	2385.93	0	0	236.83	6.95174	2.42396	0.277099	0.682387	4.02701	95.5438	41.8654	2.28217	2.04058	-0.36542	-0.412809	-0.435279	-0.431037	-0.396031	-1.12178	-1.16298	-1.03095	-0.341437	-0.0264987	3.03e-15	3	0.286819	AT1G08590	protein_coding	Leucine-rich receptor-like protein kinase family protein
4	Pjv1_00006458-RA	-4.87917	-6.45996	-8.07718	-8.42002	-8.26332	5.12497	1868.1	0	0	355.371	12.648	3.44412	0.542471	1.6984	3.61609	143.351	62.8867	2.27952	2.04033	-0.350458	-0.414663	-0.434905	-0.426841	-0.413463	-1.13508	-1.16002	-1.02746	-0.328212	-0.0433964	2.83e-15	3	0.274212	AT4G28650	protein_coding	Leucine-rich repeat transmembrane protein kinase family protein
5	Pjv1_00020131-RA	4.62986	3.93417	5.47618	7.50762	8.27644	5.61424	1588.47	0	0	4.94319	22.727	13.9286	40.6039	187.342	284.632	116.026	92.3627	1.2562	-0.753445	-0.600171	-0.676002	-0.446095	0.818598	1.65712	1.84726	-1.11086	0.772474	-0.210538	0.52651	2.33e-15	4	0.241603	AT3G15990	protein_coding	sulfate transporter 3;4
6	Pjv1_00003875-RA	-4.41856	-5.45161	-6.40461	-6.8272	-6.74612	5.16922	2048.49	0	0	355.728	17.209	7.80004	2.07051	3.42188	7.05878	142.257	65.548	2.17028	2.03982	-0.3398	-0.40594	-0.446216	-0.436716	-0.411151	-1.15174	-1.15953	-1.01051	-0.337902	-0.0360187	2.86e-15	3	0.26074	NA	NA	NA
7	Pjv1_00021935-RA	-4.28605	-3.9211	-4.24918	-6.12027	-6.50693	6.1398	2039.08	0	0	632.156	34.0652	44.5115	31.6477	4.80927	14.5745	247.906	126.961	1.95262	2.03785	-0.374721	-0.332583	-0.384473	-0.492734	-0.453343	-1.1908	-1.01899	-1.08207	-0.371177	-0.00923642	2.72e-15	3	0.224733	AT3G20820	protein_coding	Leucine-rich repeat (LRR) family protein
8	Pjv1_00020152-RA	-4.19367	-5.93811	-6.76729	-9.15094	-10.3045	7.75284	1521.51	0	0	2155.15	120.988	33.8474	9.9058	7.18396	23.8048	864.879	391.814	2.20737	2.03883	-0.313138	-0.413892	-0.441574	-0.444721	-0.425504	-1.17183	-1.15779	-1.00587	-0.308382	-0.0403283	2.64e-15	3	0.240277	AT5G11420	protein_coding	Protein of unknown function, DUF642
9	Pjv1_00005203-RA	-4.04594	-5.7216	-7.8673	-11.0202	-11.8417	7.1239	2055.7	0	0	1364.07	87.6847	25.9845	1.91485	2.35964	15.633	546.896	249.607	2.19102	2.03779	-0.296076	-0.408895	-0.452906	-0.452093	-0.427823	-1.19116	-1.15975	-0.986907	-0.310215	-0.0386832	2.75e-15	3	0.225716	AT4G30270	protein_coding	xyloglucan endotransglucosylase/hydrolase 24
10	Pjv1_00000754-RA	-3.87136	-6.48582	-8.38333	-9.26947	-8.56028	6.00941	1842	0	0	635.315	45.9945	6.42711	0.0612847	1.50397	8.32382	254.849	116.271	2.19185	2.03667	-0.275757	-0.431016	-0.455994	-0.450333	-0.423573	-1.19063	-1.18447	-0.976283	-0.280361	-0.038273	2.94e-15	3	0.226917	AT3G58120	protein_coding	Basic-leucine zipper (bZIP) transcription factor family protein
11	Pjv1_00013162-RA	-3.82213	-7.14417	-8.84691	-8.67175	-10.1348	5.41352	1543.8	0	0	425.032	31.6218	3.30976	0.550872	1.26278	5.7027	170.455	77.9133	2.18775	2.03642	-0.271576	-0.437673	-0.453858	-0.449682	-0.423634	-1.18905	-1.18917	-0.9771	-0.270095	-0.0386272	2.89e-15	3	0.22799	AT3G53420	protein_coding	plasma membrane intrinsic protein 2A
12	Pjv1_00018247-RA	-3.49131	-5.58486	-8.38632	-12.1723	-10.4164	5.72742	2963.55	0	0	517.299	48.6775	10.1874	0.949016	0.824269	4.75511	206.643	97.1154	2.12781	2.03338	-0.234403	-0.420667	-0.465374	-0.465977	-0.446955	-1.23795	-1.17158	-0.949961	-0.267262	-0.0460792	2.8e-15	3	0.191511	AT3G18200	protein_coding	nodulin MtN21 /EamA-like transporter family protein
13	Pjv1_00003830-RA	-3.4444	-4.50547	-6.71836	-6.47922	-6.83046	5.81954	2354.76	0	0	529.901	50.8967	23.57	1.69395	3.77314	9.94892	209.778	103.297	2.03082	2.03359	-0.24979	-0.380054	-0.484336	-0.474425	-0.444985	-1.25592	-1.1469	-0.933964	-0.32796	-0.0405004	2.33e-15	3	0.181509	AT4G28650	protein_coding	Leucine-rich repeat transmembrane protein kinase family protein
14	Pjv1_00020812-RA	-3.11814	-5.26747	-6.69597	-9.39871	-8.29231	4.43045	1825.78	0	0	200.736	24.6005	5.02403	0.984622	0.661024	2.20116	79.7362	39.0345	2.04271	2.02795	-0.181022	-0.426537	-0.477197	-0.481255	-0.46194	-1.28081	-1.17781	-0.915385	-0.23463	-0.0488045	2.41e-15	3	0.166083	AT3G62630	protein_coding	Protein of unknown function (DUF1645)
15	Pjv1_00004815-RA	-3.03252	-3.9731	-4.3732	-4.36727	-3.99898	6.16113	1874.29	0	0	577.346	74.0204	37.809	25.3097	22.9875	46.1996	219.629	130.612	1.68153	2.03404	-0.25767	-0.422545	-0.479457	-0.49003	-0.384342	-1.21164	-1.19904	-0.937996	-0.29739	0.0185234	2.75e-15	3	0.2142	AT1G66150	protein_coding	transmembrane kinase 1
16	Pjv1_00028482-RA	-2.90655	-3.4857	-3.42005	-3.45556	-3.6507	7.44782	2111.14	0	0	1270.22	179.476	119.418	117.709	108.754	122.83	466.331	319.734	1.45849	2.03822	-0.300771	-0.429559	-0.433224	-0.452427	-0.422242	-1.17142	-1.16577	-1.00941	-0.280129	-0.0305798	2.86e-15	3	0.23755	AT3G17840	protein_coding	receptor-like kinase 902
17	Pjv1_00012271-RA	2.85137	5.16247	6.19937	6.29732	6.21483	7.98559	1557.7	0	0	36.4809	70.6101	387.338	819.971	884.454	781.424	385.03	496.713	0.775155	-1.19532	-1.10668	-0.28407	0.839567	1.00704	0.739452	2.20869	0.687043	-0.512833	0.258375	-0.0551788	1.44e-15	1	0.593603	AT1G69870	protein_coding	nitrate transporter 1.7
18	Pjv1_00015566-RA	-2.75042	-3.49327	-3.75227	-4.02612	-4.08182	5.76619	1690.59	0	0	411.097	64.6978	38.5572	29.1553	22.311	30.3263	153.434	99.3575	1.54426	2.03176	-0.225894	-0.396264	-0.457541	-0.502148	-0.449909	-1.26905	-1.13499	-0.950814	-0.275975	-0.0176115	2.39e-15	3	0.163631	AT1G20160	protein_coding	Subtilisin-like serine endopeptidase family protein
19	Pjv1_00006703-RA	-2.67429	-4.83906	-5.9522	-7.33666	-9.31917	5.52858	2054.65	0	0	408.769	68.901	14.5462	4.04789	2.16272	4.43981	161.212	83.8111	1.92351	2.01572	-0.0924874	-0.429652	-0.494773	-0.506467	-0.492342	-1.35525	-1.17736	-0.858224	-0.183884	-0.0571465	2.28e-15	3	0.133802	AT4G14750	protein_coding	IQ-domain 19
20	Pjv1_00012639-RA	-2.60658	-2.85168	-3.08677	-3.54201	-3.77408	9.03218	1688.1	0	0	3586.37	628.368	529.261	427.565	281.735	329.405	1291.08	963.783	1.33959	2.03131	-0.259795	-0.336558	-0.415326	-0.528278	-0.491355	-1.29454	-1.02832	-1.00537	-0.312717	-0.0182494	2.33e-15	3	0.140554	AT1G01620	protein_coding	plasma membrane intrinsic protein 1C
21	Pjv1_00021861-RA	-2.50151	-4.62741	-7.54727	-10.6064	-10.6706	6.8859	2040.3	0	0	1050.19	197.428	43.0918	1.45012	2.23627	10.7575	414.719	217.526	1.90652	2.00779	-0.0484624	-0.420609	-0.521018	-0.519123	-0.498576	-1.39735	-1.18258	-0.809536	-0.182429	-0.0576816	2.22e-15	3	0.124154	AT5G15230	protein_coding	GAST1 protein homolog 4
22	Pjv1_00004871-RA	-2.49417	-2.37447	-3.31912	-4.54233	-4.4378	7.6586	2673.47	0	0	1405.07	264.904	290.039	139.531	44.3658	87.0181	515.367	371.821	1.38606	2.00487	-0.207457	-0.158686	-0.450728	-0.635383	-0.552622	-1.48011	-0.841291	-0.924006	-0.452896	0.0158217	2.05e-15	3	0.0730892	AT3G63470	protein_coding	serine carboxypeptidase-like 40
23	Pjv1_00001732-RA	-2.44227	-3.24776	-5.20316	-8.23414	-7.97477	6.53391	1632.72	0	0	751.021	151.307	84.4181	15.6775	2.09141	9.5441	290.863	169.01	1.72099	2.00098	-0.0608633	-0.29083	-0.527162	-0.573872	-0.548249	-1.49473	-1.03759	-0.798675	-0.303106	-0.0503859	1.89e-15	3	0.0673529	AT1G75900	protein_coding	GDSL-like Lipase/Acylhydrolase superfamily protein
24	Pjv1_00015083-RA	-2.33909	-4.20217	-6.63879	-10.3172	-9.91234	6.17599	1884.17	0	0	616.907	131.044	34.6935	2.5458	1.49187	6.84024	242.512	132.254	1.83368	1.99847	-0.00498791	-0.402291	-0.534852	-0.539198	-0.517144	-1.44805	-1.1639	-0.773012	-0.178263	-0.0590723	2.05e-15	3	0.109773	AT5G11420	protein_coding	Protein of unknown function, DUF642
25	Pjv1_00024978-RA	-2.24509	-4.05516	-5.93793	-6.37356	-5.74419	6.92255	2332.82	0	0	984.176	226.36	62.4622	9.61965	9.77014	32.6613	382.719	220.841	1.73301	1.9945	0.0144184	-0.413826	-0.551897	-0.551504	-0.491692	-1.4517	-1.1923	-0.743581	-0.170808	-0.0338045	2.05e-15	3	0.119496	AT3G56230	protein_coding	BTB/POZ domain-containing protein
26	Pjv1_00028125-RA	-2.17365	-2.64867	-2.97733	-3.39493	-3.65827	8.70683	1723.93	0	0	2716.09	635.884	455.868	344.918	235.093	267.312	961.587	775.861	1.23938	2.01774	-0.145568	-0.332776	-0.448159	-0.562371	-0.528864	-1.39793	-1.02937	-0.922094	-0.262468	-0.0282984	2.39e-15	3	0.0856393	AT4G08685	protein_coding	Pollen Ole e 1 allergen and extensin family protein
27	Pjv1_00006740-RA	-2.14326	-4.69411	-6.18196	-6.95121	-7.21577	5.75768	1713.3	0	0	456.812	109.572	17.6781	2.9693	2.40578	8.57009	179.712	99.6678	1.80311	1.98732	0.0551096	-0.456229	-0.538076	-0.541211	-0.50691	-1.45089	-1.21652	-0.741849	-0.0942844	-0.0525282	2.28e-15	3	0.139028	AT3G14660	protein_coding	cytochrome P450, family 72, subfamily A, polypeptide 13
28	Pjv1_00006260-RA	-1.92732	-3.20255	-4.35629	-6.24131	-6.11339	5.65336	1612.35	0	0	374.66	106.239	42.9161	16.3658	2.78409	10.2007	143.443	92.1943	1.55588	1.96918	0.0979141	-0.343538	-0.528632	-0.623315	-0.571611	-1.58236	-1.06275	-0.719704	-0.148872	-0.0332172	1.72e-15	3	0.0803922	AT1G14830	protein_coding	DYNAMIN-like 1C
29	Pjv1_00009419-RA	1.85139	8.92488	9.08903	8.24765	7.2369	7.90382	1723.38	0	0	24.8658	11.1183	905.29	1046.02	566.842	293.742	440.523	474.646	0.92811	-1.02101	-1.05222	0.977575	1.29703	0.209289	-0.410656	0.785101	2.64224	-1.06493	-0.349431	-0.181464	-2.8e-15	7	0.946041	NA	NA	NA
30	Pjv1_00012374-RA	-1.7347	-3.30682	-4.82078	-5.64322	-5.44847	7.25338	1712.04	0	0	1120.86	360.576	119.389	31.6764	15.4432	43.7458	430.531	281.949	1.52698	1.94855	0.182629	-0.377579	-0.581311	-0.619016	-0.553277	-1.61178	-1.13487	-0.621773	-0.105391	-0.0354248	1.67e-15	3	0.130329	AT4G22010	protein_coding	SKU5 similar 4
31	Pjv1_00029434-RA	-1.7054	-3.26288	-4.93874	-5.47119	-4.65562	6.82119	2069.22	0	0	814.886	269.602	89.2035	20.8158	14.8068	44.6145	311.535	208.988	1.49068	1.94488	0.194564	-0.384499	-0.604017	-0.623306	-0.527626	-1.61112	-1.1647	-0.589764	-0.111484	-0.0172887	1.61e-15	3	0.146308	AT5G20950	protein_coding	Glycosyl hydrolase family protein
32	Pjv1_00014591-RA	-1.50711	-2.38664	-3.3833	-4.28783	-4.15218	8.93084	1796.54	0	0	3031.39	1150.93	620.279	281.43	115.261	233.148	1106.98	905.406	1.22263	1.92053	0.221794	-0.257572	-0.563675	-0.713786	-0.607291	-1.73894	-0.964888	-0.601014	-0.16213	0.00393199	1.28e-15	3	0.112249	AT1G75780	protein_coding	tubulin beta-1 chain
33	Pjv1_00006196-RA	-1.5031	-2.30016	-3.01184	-3.87242	-3.91339	7.67563	1734.58	0	0	1218.56	464.746	264.515	150.911	68.2517	105.841	435.553	378.805	1.14981	1.92803	0.197316	-0.262402	-0.523228	-0.713009	-0.626707	-1.72259	-0.935089	-0.657979	-0.140749	-0.00310929	1.44e-15	3	0.0938448	AT1G23030	protein_coding	ARM repeat superfamily protein
34	Pjv1_00017133-RA	-1.46345	-4.9036	-6.15962	-7.43176	-8.7811	7.56301	2300.81	0	0	1460.01	565.582	48.5707	10.6043	10.0779	18.2333	584.848	352.18	1.66065	1.89422	0.364885	-0.519125	-0.584042	-0.584942	-0.570997	-1.62199	-1.25184	-0.526796	0.141446	-0.0831344	1.83e-15	3	0.305129	AT2G44480	protein_coding	beta glucosidase 17
35	Pjv1_00013608-RA	-1.18067	-2.98798	-4.86538	-6.78485	-5.99861	5.86057	1839.72	0	0	387.304	184.413	51.3253	10.0978	3.27395	13.6035	152.659	108.336	1.40912	1.82739	0.498346	-0.373453	-0.643516	-0.688215	-0.620551	-1.82199	-1.10289	-0.365774	0.0659567	-0.0502917	1.22e-15	3	0.374774	AT1G52340	protein_coding	NAD(P)-binding Rossmann-fold superfamily protein
36	Pjv1_00026221-RA	-1.03038	-2.05519	-2.90319	-3.53893	-3.68049	9.53846	2405.03	0	0	4039.07	2116.23	1021.34	526.395	289.341	407.763	1456.18	1400.02	1.04011	1.8123	0.491838	-0.26005	-0.599944	-0.762736	-0.681412	-1.91171	-0.924953	-0.398643	0.00492385	-0.0264013	7.77e-16	3	0.34408	AT1G63000	protein_coding	nucleotide-rhamnose synthase/epimerase-reductase
37	Pjv1_00024902-RA	-0.9849	2.94335	7.58253	9.68731	9.73976	9.32889	1696.07	0	0	62.4845	20.7483	38.6582	739.525	3447.06	3227.9	1636.35	1256.06	1.30276	-0.729417	-0.754923	-0.743978	-0.315666	1.33896	1.20502	2.03725	-1.03213	0.495389	-0.11642	-0.206321	2.5e-15	1	0.584316	AT3G22060	protein_coding	Receptor-like protein kinase-related family protein
38	Pjv1_00016278-RA	0.822912	-1.34935	-2.75613	-5.0005	-5.83113	6.30029	1698.43	0	0	258.318	487.045	105.081	34.1314	6.82929	15.6467	189.376	151.175	1.25269	0.565771	1.77356	-0.243401	-0.618051	-0.762221	-0.71566	-2.12911	-0.426638	0.888919	0.932674	-0.0864694	-2.55e-15	9	0.914428	AT2G29110	protein_coding	glutamate receptor 2.8
39	Pjv1_00005201-RA	-0.767694	-2.80237	-4.97547	-7.04945	-8.85159	7.40975	2038.28	0	0	1027.27	664.826	157.798	23.9491	5.46326	21.0022	429.27	316.719	1.35537	1.65526	0.810926	-0.370211	-0.682017	-0.72508	-0.688882	-1.98616	-1.03776	-0.104463	0.259334	-0.0872957	6.66e-16	6	0.735551	NA	NA	NA
40	Pjv1_00025483-RA	0.545988	4.61458	5.99834	5.95785	5.66476	7.87121	1666.7	0	0	37.9441	18.6915	323.595	878.381	859.499	665.277	391.964	463.898	0.844936	-1.08672	-1.13583	-0.357947	1.05745	1.00928	0.513769	2.17474	0.809941	-0.837792	0.486951	-0.186498	1.55e-15	1	0.952318	AT5G60740	protein_coding	ABC transporter family protein
41	Pjv1_00004073-RA	0.428602	-0.133446	-1.65233	-3.77317	-4.0645	7.63399	1567.98	0	0	595.255	847.817	568.522	186.498	30.0533	61.6525	335.25	381.633	0.878462	0.637202	1.39056	0.557463	-0.582059	-1.04871	-0.954453	-2.52838	0.454901	0.69762	0.0292378	-0.0098121	-3.61e-15	6	0.618247	AT1G03220	protein_coding	Eukaryotic aspartyl protease family protein
42	Pjv1_00006176-RA	-0.139762	-1.04119	-3.07842	-5.04315	-5.40438	6.75923	2418.37	0	0	466.928	449.511	237.905	50.6766	10.0402	20.879	212.224	205.99	1.03026	1.22954	1.14748	0.150383	-0.731838	-0.923317	-0.872245	-2.41423	-0.32821	0.362561	0.0431211	-0.0771716	-1.5e-15	6	0.121877	AT2G45600	protein_coding	alpha/beta-Hydrolases superfamily protein
43	Pjv1_00000773-RA	-0.592025	-1.96515	-2.47467	-4.28923	-4.8394	6.92107	1499.34	4.10074486048235e-322	1.85324023755052e-319	600.951	432.593	163.346	109.299	19.6896	35.1129	236.564	226.832	1.0429	1.58148	0.869791	-0.268365	-0.496836	-0.875631	-0.810434	-2.10425	-0.7073	-0.221175	0.375352	-0.0228064	-2.22e-16	6	0.445812	AT5G07010	protein_coding	sulfotransferase 2A
44	Pjv1_00016114-RA	-0.31765	-1.8585	-4.9039	-7.1235	-7.46456	8.0032	1482.03	2.30473224668962e-318	1.01790595032154e-315	1287.88	1139.46	390.186	29.0702	8.66521	37.0512	586.054	482.052	1.21575	1.37501	1.12175	-0.156753	-0.772935	-0.807753	-0.759317	-2.23347	-0.762324	0.290821	0.237052	-0.0961144	-8.33e-16	6	0.342773	AT1G54890	protein_coding	Late embryogenesis abundant (LEA) protein-related
45	Pjv1_00021944-RA	-3.5294	-4.92183	-5.34512	-6.32806	-6.65755	4.90832	1479.3	9.02940046435733e-318	3.89929642631846e-315	278.755	25.7186	8.94834	5.36679	2.18855	4.43129	110.318	54.2348	2.03409	2.0352	-0.25849	-0.410507	-0.442972	-0.471782	-0.451452	-1.22772	-1.14268	-0.982435	-0.273784	-0.039792	2.75e-15	3	0.192984	AT3G12610	protein_coding	Leucine-rich repeat (LRR) family protein
46	Pjv1_00014720-RA	-2.22243	-3.16992	-3.82862	-4.38816	-4.85118	6.94808	1471.39	4.66031328499014e-316	1.96877974058408e-313	911.222	207.656	106.05	60.3083	33.3965	47.7503	340.752	227.731	1.49629	2.00583	-0.0589125	-0.357094	-0.491332	-0.57031	-0.528186	-1.44746	-1.08114	-0.83907	-0.21776	-0.0321387	2.05e-15	3	0.0800868	AT5G15350	protein_coding	early nodulin-like protein 17
47	Pjv1_00018833-RA	-2.05545	-4.14166	-6.71485	-11.6247	-8.59557	5.41614	1466.92	4.3312242362686e-315	1.79082299113865e-312	347.79	91.2369	20.5669	0.815989	0.663137	5.88291	136.674	77.826	1.75615	1.97523	0.0981235	-0.418945	-0.563456	-0.564574	-0.526383	-1.51386	-1.1869	-0.690987	-0.115786	-0.0539029	2.05e-15	3	0.127402	AT5G57090	protein_coding	Auxin efflux carrier family protein
48	Pjv1_00012158-RA	-1.83356	-2.09197	6.03758	9.26556	9.89087	9.34303	1465.81	7.5615959703583e-315	3.06134363524707e-312	61.8135	19.2063	19.2564	260.13	2944.36	4147.1	1826.74	1241.98	1.47083	-0.64605	-0.669374	-0.669347	-0.537487	0.931925	1.59033	1.83418	-1.21663	0.759341	-0.339497	0.368999	2.22e-15	4	0.330973	AT4G32940	protein_coding	gamma vacuolar processing enzyme
49	Pjv1_00006945-RA	-2.23507	-4.22463	-5.33373	-6.13983	-6.88521	8.55782	1456.55	7.6586681664379e-313	3.03736527506912e-310	3056.93	707.861	172.856	57.711	31.0219	65.2017	1191.14	681.93	1.74673	1.99388	0.02177	-0.427382	-0.52405	-0.546456	-0.517761	-1.45075	-1.1764	-0.771965	-0.129712	-0.0526308	2.39e-15	3	0.116939	AT3G16240	protein_coding	delta tonoplast integral protein
50	Pjv1_00021060-RA	-2.19277	-4.17722	-5.83673	-5.52409	-5.6399	5.5947	1452.81	4.94926415988086e-312	0	394.967	91.7065	22.2175	4.03086	5.24723	13.427	153.641	88.5994	1.73411	1.99405	0.0202236	-0.432059	-0.55043	-0.542513	-0.489273	-1.44097	-1.21054	-0.743784	-0.150196	-0.0393103	2.22e-15	3	0.129906	AT4G30610	protein_coding	alpha/beta-Hydrolases superfamily protein
51	Pjv1_00018995-RA	9.10619	8.68131	5.26482	2.68346	2.65966	7.35139	1445.28	2.12206170533516e-310	8.09e-308	16.9188	1042.55	770.958	59.3537	8.61832	31.9988	461.545	321.733	1.43456	-0.66042	1.56175	0.973306	-0.56848	-0.678405	-0.627748	-1.92184	1.22199	1.60289	-0.123858	-0.0548463	-6.27e-15	9	1.32277	AT5G64120	protein_coding	Peroxidase superfamily protein
52	Pjv1_00005229-RA	3.66715	7.63693	8.36499	8.53786	8.30245	6.22262	1441.07	0	6.48e-307	7.68975	8.14175	137.971	234.646	268.297	212.857	114.435	144.934	0.789567	-1.19932	-1.19537	-0.0608419	0.783959	1.07802	0.593553	2.11416	0.890111	-0.492781	-0.0261792	-0.228166	6.11e-16	1	0.714726	AT5G65500	protein_coding	U-box domain-containing protein kinase family protein
53	Pjv1_00024941-RA	-1.60974	-2.83051	-3.69061	-4.02904	-3.78822	8.5683	1439.88	0	1.15e-306	2479.64	865.908	367.3	178.683	121.715	226.434	909.454	706.614	1.28706	1.94955	0.175154	-0.373097	-0.580492	-0.643132	-0.527987	-1.6098	-1.13389	-0.622257	-0.115618	0.00351755	1.83e-15	3	0.125641	AT3G19820	protein_coding	cell elongation protein / DWARF1 / DIMINUTO (DIM)
54	Pjv1_00025860-RA	-0.678118	-1.69643	-2.95463	-4.33638	-4.78832	7.33855	1436.44	0	6.3e-306	815.02	553.286	269.12	102.806	27.1539	49.3064	318.272	302.782	1.05116	1.60944	0.787076	-0.105764	-0.62832	-0.866015	-0.796413	-2.16889	-0.671312	-0.127657	0.070836	-0.0409034	-3.33e-16	6	0.371011	AT4G02320	protein_coding	Plant invertase/pectin methylesterase inhibitor superfamily
55	Pjv1_00015947-RA	-1.51038	-2.58649	-3.40709	-3.88143	-3.81271	9.27582	1430.22	3.89e-307	1.38e-304	3850.82	1447.19	681.273	349.537	215.776	352.393	1396.58	1149.5	1.21494	1.93424	0.21316	-0.335267	-0.572802	-0.668579	-0.570756	-1.67049	-1.06939	-0.606709	-0.112194	-0.00734948	1.67e-15	3	0.123711	AT3G02230	protein_coding	reversibly glycosylated polypeptide 1
56	Pjv1_00017303-RA	-3.6126	-6.09474	-7.16525	-7.28015	-6.42097	4.30841	1424.73	6.02e-306	2.09e-303	189.927	16.4534	3.05825	0.185852	0.565162	3.23688	75.857	35.5711	2.13254	2.03483	-0.252024	-0.428607	-0.466473	-0.461473	-0.426253	-1.21395	-1.18725	-0.955137	-0.274745	-0.0339074	2.64e-15	3	0.210093	AT3G43270	protein_coding	Plant invertase/pectin methylesterase inhibitor superfamily
57	Pjv1_00000726-RA	-0.411787	-1.7045	-2.85298	-4.42824	-4.92761	8.95017	1419.42	8.51e-305	2.9e-302	2389.7	1931.58	774.368	318.211	68.2482	138.806	990.021	936.818	1.05679	1.46752	1.00479	-0.164087	-0.624842	-0.877325	-0.806056	-2.21422	-0.664669	0.0372363	0.281016	-0.0444818	-5e-16	6	0.287339	AT1G78850	protein_coding	D-mannose binding lectin protein with Apple-like carbohydrate-binding domain
58	Pjv1_00017389-RA	4.93013	5.90285	5.51467	4.42045	4.01893	7.85902	1404.35	1.57e-301	5.26e-299	36.3408	467.741	933.503	718.085	318.331	266.331	324.923	456.722	0.711423	-1.29379	0.0339121	1.46737	0.804386	-0.42592	-0.585958	-0.455513	2.97705	0.0567343	-0.41076	0.0820891	-5.72e-15	8	0.681145	AT3G26590	protein_coding	MATE efflux family protein
59	Pjv1_00024578-RA	2.78104	6.86137	8.23197	8.59046	8.60327	7.34186	1399.97	1.4e-300	4.6e-298	17.2582	11.8095	179.805	484.21	624.831	595.889	283.649	318.967	0.889274	-1.06367	-1.08288	-0.490614	0.582562	1.07832	0.976282	2.294	0.155767	-0.3198	0.215995	0.0140738	2.11e-15	1	0.240904	AT4G18960	protein_coding	K-box region and MADS-box transcription factor family protein
60	Pjv1_00010983-RA	-2.1742	-2.49086	-2.80596	-2.93785	-2.92141	8.98396	1394.88	1.77e-299	5.72e-297	3040.45	716.921	576.411	441.46	382.658	467.622	1036.93	937.587	1.10596	2.02797	-0.212807	-0.348312	-0.478457	-0.535165	-0.453227	-1.31933	-1.098	-0.918445	-0.32491	0.00274076	2.47e-15	3	0.133444	AT5G19780	protein_coding	tubulin alpha-5
61	Pjv1_00009709-RA	-4.07157	-4.59373	-5.44695	-5.79042	-6.52205	6.15782	1389.03	3.28e-298	1.04e-295	650.954	41.3739	28.9091	12.0262	6.14661	17.2571	257.428	126.111	2.04128	2.0388	-0.329169	-0.37759	-0.443173	-0.466013	-0.422853	-1.18812	-1.1217	-1.00704	-0.351836	-0.0206211	2.72e-15	3	0.227637	AT1G77330	protein_coding	2-oxoglutarate (2OG) and Fe(II)-dependent oxygenase superfamily protein
62	Pjv1_00028035-RA	-0.916585	6.81554	8.12646	7.68813	7.06067	6.63926	1384.52	3.11e-297	9.75e-295	10.4893	3.25253	174.524	452.775	333.421	205.957	177.167	196.736	0.900531	-1.05125	-1.0921	-0.125378	1.44518	0.771499	0.0520433	1.82577	1.49382	-1.25438	0.660955	-0.268614	8.29e-16	7	0.667932	AT1G01300	protein_coding	Eukaryotic aspartyl protease family protein
63	Pjv1_00007880-RA	-1.22805	-3.28264	-5.41232	-9.13273	-9.4929	5.30175	1363.77	9.73e-293	3e-290	276.988	125.676	29.3622	3.76164	0.641553	3.70104	110.563	73.3549	1.50724	1.84177	0.47322	-0.397897	-0.629443	-0.657663	-0.629991	-1.78874	-1.12282	-0.402279	0.0812305	-0.0790302	1.22e-15	3	0.352079	AT4G30420	protein_coding	nodulin MtN21 /EamA-like transporter family protein
64	Pjv1_00006759-RA	-1.82663	-2.5365	-3.15905	-3.67971	-3.5806	7.46603	1363.28	1.24e-292	3.78e-290	1108.46	335.094	202.669	122.804	75.3421	115.898	393.901	326.711	1.20566	1.98463	0.0212833	-0.314906	-0.51766	-0.638151	-0.535192	-1.54558	-1.04081	-0.763813	-0.219764	0.0106615	1.83e-15	3	0.0612395	AT5G43700	protein_coding	AUX/IAA transcriptional regulator family protein
65	Pjv1_00008494-RA	1.80124	5.76659	7.70219	8.0255	7.25795	8.21747	1361.5	3.03e-292	9.05e-290	34.166	17.9555	270.625	1093.19	1392.16	752.243	576.386	593.39	0.971344	-0.970225	-0.99835	-0.559981	0.867127	1.38583	0.275602	2.15129	0.431235	-0.718898	0.608247	-0.712331	1.86e-15	1	0.783025	AT3G63470	protein_coding	serine carboxypeptidase-like 40
66	Pjv1_00021278-RA	-2.59007	-4.42965	-6.73561	-8.55158	-9.37858	4.83513	1358.97	1.07e-291	3.15e-289	250.936	44.7337	11.8726	1.41866	0.44544	2.85945	98.863	52.0442	1.8996	2.01179	-0.0739456	-0.406337	-0.512078	-0.521922	-0.497504	-1.38912	-1.16327	-0.829715	-0.204883	-0.0520861	2.39e-15	3	0.118488	AT2G39130	protein_coding	Transmembrane amino acid transporter family protein
67	Pjv1_00021129-RA	-3.87338	-5.88353	-6.15101	-4.76959	-5.43207	4.84127	1344.14	1.75e-288	5.08e-286	264.964	18.8816	4.10421	2.3816	7.84191	9.35066	104.854	51.254	2.04578	2.03816	-0.308737	-0.44967	-0.466098	-0.414023	-0.399634	-1.13928	-1.22332	-0.980031	-0.296326	-0.0507133	2.72e-15	3	0.277737	AT2G14820	protein_coding	Phototropic-responsive NPH3 family protein
68	Pjv1_00011567-RA	-1.28024	-2.71974	-4.19628	-4.5245	-4.64479	6.21824	1341.01	8.34e-288	2.38e-285	468.209	210.543	76.1084	22.4478	15.4729	26.9094	178.228	136.615	1.3046	1.86051	0.414793	-0.339491	-0.640569	-0.679704	-0.615536	-1.79665	-1.08362	-0.419359	-0.0195967	-0.0502782	1.22e-15	3	0.28204	AT1G17455	protein_coding	ELF4-like 4
69	Pjv1_00022805-RA	0.263137	1.51456	3.26767	4.56389	4.40798	7.325	1332.19	6.78e-286	1.91e-283	46.2313	32.4132	85.9504	299.376	805.903	628.976	329.956	316.475	1.0426	-0.819031	-0.860909	-0.698654	-0.0518208	1.48332	0.947099	2.14654	-0.693408	0.216549	0.0140686	-0.463797	2.39e-15	1	0.227999	AT4G37790	protein_coding	Homeobox-leucine zipper protein family
70	Pjv1_00015409-RA	-3.42331	-3.1859	-2.75172	-3.2118	-3.26331	7.6134	1323.79	4.48e-284	1.24e-281	1342.03	131.17	157.579	208.853	140.682	166.389	482.931	357.783	1.34979	2.03806	-0.469245	-0.414559	-0.308387	-0.44955	-0.396317	-1.03251	-1.06064	-1.19599	-0.306477	0.0150399	3.08e-15	3	0.367328	AT1G53830	protein_coding	pectin methylesterase 2
71	Pjv1_00018729-RA	0.111165	5.39352	7.70106	8.12934	8.02798	6.08648	1317.97	8.18e-283	2.24e-280	7.38789	2.93429	40.4001	209.642	293.249	249.446	131.438	133.843	0.982028	-0.962093	-0.995976	-0.71093	0.576686	1.21279	0.879526	2.31661	-0.0928387	-0.372744	0.45824	-0.173668	2.11e-15	1	0.221362	AT5G63090	protein_coding	Lateral organ boundaries (LOB) domain family protein
72	Pjv1_00025861-RA	0.145758	-1.58034	-4.83301	-8.98617	-9.91722	8.31181	1308.97	7.27e-281	1.96e-278	1401.03	1669.72	501.625	30.026	6.95206	31.2513	747.717	606.768	1.2323	1.06226	1.42159	-0.140618	-0.771337	-0.802196	-0.769698	-2.27736	-0.621279	0.599657	0.450147	-0.115026	-1.44e-15	6	0.493565	AT1G02810	protein_coding	Plant invertase/pectin methylesterase inhibitor superfamily
73	Pjv1_00026330-RA	-2.13551	-3.09798	-3.78653	-4.87558	-5.25888	8.57836	1307.13	1.82e-280	4.85e-278	2754.93	685.283	346.948	194.873	67.8816	117.175	1033.62	694.515	1.48826	1.9934	-0.00893145	-0.336263	-0.483391	-0.606253	-0.558563	-1.50805	-1.03585	-0.820305	-0.192717	-0.0256642	1.89e-15	3	0.0623012	AT1G03870	protein_coding	FASCICLIN-like arabinoogalactan 9
74	Pjv1_00000818-RA	-1.52137	-2.57506	-3.61135	-4.39478	-4.7242	6.89073	1304.74	6e-280	1.58e-277	767.798	286.416	136.514	59.2694	27.4035	44.4012	284.684	220.3	1.29226	1.92317	0.232243	-0.294314	-0.565647	-0.677582	-0.617875	-1.71795	-1.00523	-0.601499	-0.124481	-0.0343273	1.44e-15	3	0.122486	AT5G15140	protein_coding	Galactose mutarotase-like superfamily protein
75	Pjv1_00020109-RA	-0.248611	-1.95014	-3.90498	-5.5016	-5.59593	5.83468	1304.13	8.15e-280	2.11e-277	280.686	254.14	76.5321	15.7579	4.61184	12.5849	126.86	107.385	1.18135	1.36608	1.15682	-0.243208	-0.722274	-0.810135	-0.747286	-2.19222	-0.804967	0.255116	0.375528	-0.0774065	-5.55e-16	6	0.403952	AT3G28150	protein_coding	TRICHOME BIREFRINGENCE-LIKE 22
76	Pjv1_00006252-RA	-0.857929	-2.13569	-3.68814	-4.61629	-5.03021	5.47333	1302.66	1.69e-279	4.33e-277	249.593	148.262	59.7887	17.6282	7.25398	12.2596	97.5341	82.4642	1.18274	1.71354	0.67461	-0.232488	-0.664752	-0.771117	-0.719796	-2.02532	-0.898788	-0.203428	0.0615084	-0.0652027	5e-16	3	0.617236	AT2G26560	protein_coding	phospholipase A 2A
77	Pjv1_00022691-RA	1.82965	4.90125	7.21125	8.00695	7.50224	7.81424	1299.97	6.47e-279	1.63e-276	26.1624	16.9096	121.09	640.33	1135.15	727.056	459.917	444.449	1.0348	-0.909484	-0.929603	-0.703082	0.425904	1.50179	0.614472	2.22655	-0.192825	-0.267215	0.390464	-0.637232	2.72e-15	1	0.234802	AT1G76020	protein_coding	Thioredoxin superfamily protein
78	Pjv1_00022897-RA	-1.75344	-4.03464	-6.96169	-10.5397	-11.9532	5.80585	1297.52	2.2e-278	5.49e-276	437.87	140.745	27.8467	1.48167	0.875623	5.05137	172.938	102.312	1.6903	1.94034	0.222237	-0.430589	-0.583043	-0.586547	-0.562401	-1.59654	-1.18625	-0.605183	-0.0333626	-0.0704603	1.78e-15	3	0.172277	AT3G54770	protein_coding	RNA-binding (RRM/RBD/RNP motifs) family protein
79	Pjv1_00027026-RA	-1.31938	-2.12001	-3.01523	-3.18447	-3.0953	7.32062	1282.45	4.05e-275	9.96e-273	877.888	376.831	214.284	106.097	87.2259	123.655	303.691	297.663	1.02025	1.91058	0.260685	-0.274553	-0.630795	-0.692933	-0.57298	-1.74368	-1.04328	-0.510951	-0.177574	-0.000899797	1.22e-15	3	0.154939	AT4G11150	protein_coding	vacuolar ATP synthase subunit E1
80	Pjv1_00008022-RA	0.0230894	3.61815	5.56089	6.54431	6.35938	6.60537	1276.82	6.73e-274	1.64e-271	14.1237	5.39788	56.0707	226.578	469.953	377.09	198.82	191.536	1.03803	-0.892322	-0.93621	-0.681343	0.176251	1.40035	0.933278	2.23485	-0.451595	0.007701	0.139922	-0.361668	2.61e-15	1	0.103267	AT5G19690	protein_coding	staurosporin and temperature sensitive 3-like A
81	Pjv1_00027335-RA	4.98372	5.33492	2.65053	0.168079	-0.787098	6.14611	1272.86	4.83e-273	1.16e-270	16.5763	318.469	409.182	58.3288	7.01695	10.2628	179.255	136.639	1.31189	-0.669788	1.01436	1.52041	-0.436866	-0.723116	-0.705009	-1.86537	1.88387	1.29345	-0.846669	-0.0312142	-6.88e-15	8	1.68929	NA	NA	NA
82	Pjv1_00005603-RA	-2.46639	-4.2155	-4.44514	-5.63121	-5.42027	4.97243	1271.53	9.39e-273	2.22e-270	256.028	49.5489	14.2837	10.4207	3.2555	9.50156	98.799	57.173	1.72807	2.01272	-0.0771672	-0.434107	-0.473206	-0.545729	-0.482509	-1.36857	-1.1603	-0.86971	-0.153004	-0.0144362	2.39e-15	3	0.121485	AT2G19880	protein_coding	Nucleotide-diphospho-sugar transferases superfamily protein
83	Pjv1_00014190-RA	-1.65029	2.75954	4.236	4.62803	4.50365	6.29619	1265.79	1.65e-271	3.86e-269	18.9763	4.00595	81.0892	234.741	317.084	263.971	135.094	153.311	0.881175	-0.994382	-1.1052	-0.534606	0.602765	1.21229	0.819131	2.29514	0.127066	-0.416101	0.261954	-0.20888	2.22e-15	1	0.212128	AT2G41510	protein_coding	cytokinin oxidase/dehydrogenase 1
84	Pjv1_00006793-RA	-0.275605	-2.29523	-4.1288	-5.93937	-7.71214	5.23891	1265.06	2.37e-271	5.49e-269	193.815	171.503	41.2667	8.88375	2.51934	4.16217	88.4096	70.3583	1.25656	1.39641	1.14405	-0.329055	-0.695338	-0.767326	-0.748744	-2.1326	-0.884084	0.197048	0.460399	-0.108642	-2.78e-16	6	0.502473	AT5G60700	protein_coding	glycosyltransferase family protein 2
85	Pjv1_00015379-RA	-1.03959	-2.51143	-3.65193	-5.35564	-5.6462	8.03996	1259.45	3.88e-270	8.88e-268	1560.27	852.597	298.223	119.263	28.1355	62.9177	607.756	486.901	1.24821	1.76612	0.601716	-0.31045	-0.60491	-0.754851	-0.697621	-1.93694	-0.955789	-0.327557	0.122466	-0.0493216	5e-16	3	0.486426	AT1G62440	protein_coding	leucine-rich repeat/extensin 2
86	Pjv1_00003590-RA	-1.47465	5.77645	7.72724	8.98816	8.35614	6.56648	1257.77	8.98e-270	2.03e-267	10.281	2.92401	52.3208	210.369	550.474	314.987	215.513	190.226	1.13293	-0.83496	-0.869097	-0.639892	0.0934648	1.67158	0.578902	2.09895	-0.439218	0.0361323	0.105018	-0.865119	2.8e-15	1	0.318711	AT2G15130	protein_coding	Plant basic secretory protein (BSP) family protein
87	Pjv1_00006819-RA	-0.150222	3.89414	6.75329	7.60816	7.63925	6.92499	1255.52	2.76e-269	6.17e-267	13.7349	3.57863	38.056	294.693	558.355	516.223	256.31	237.44	1.07947	-0.872793	-0.912417	-0.777903	0.223374	1.25206	1.08768	2.26827	-0.536469	-0.0266774	0.263335	-0.118405	2.55e-15	1	0.186597	AT3G48460	protein_coding	GDSL-like Lipase/Acylhydrolase superfamily protein
88	Pjv1_00028327-RA	-0.540913	-2.35424	-3.40867	-4.03249	-4.15179	8.37099	1249.51	5.53e-268	1.22e-265	1703.82	1285.21	357.823	150.949	77.3048	137.789	697.559	618.815	1.12725	1.55543	0.955317	-0.37415	-0.670719	-0.776293	-0.689585	-2.04463	-0.985655	0.00398379	0.37604	-0.0480139	2.78e-16	6	0.613091	AT1G53840	protein_coding	pectin methylesterase 1
89	Pjv1_00010668-RA	-3.95094	6.56335	8.04914	8.01792	7.70465	7.06257	1248.02	1.16e-267	2.54e-265	15.3591	4.03274	174.293	508.146	503.859	385.31	232.078	265.167	0.875214	-1.0764	-1.1252	-0.391565	1.04697	1.0285	0.517688	2.18688	0.761313	-0.832098	0.513417	-0.201724	1.72e-15	1	0.911467	AT5G11730	protein_coding	Core-2/I-branching beta-1,6-N-acetylglucosaminyltransferase family protein
90	Pjv1_00019978-RA	-1.17764	-2.4184	-3.89792	-5.00065	-5.18093	9.14347	1242.81	1.57e-266	3.39e-264	3554.98	1643.56	702.122	212.994	75.7102	167.015	1354.79	1059.4	1.27883	1.84205	0.431187	-0.263714	-0.624751	-0.726083	-0.658689	-1.86817	-0.971745	-0.415162	-0.0564253	-0.0419963	9.99e-16	3	0.283992	NA	NA	NA
91	Pjv1_00023056-RA	-3.66314	-4.99036	-4.41074	-5.04596	-5.1935	5.26131	1238.01	1.72e-265	3.66e-263	338.697	28.3156	10.4925	14.7465	8.47372	14.826	132.179	69.2585	1.90848	2.03844	-0.309754	-0.444595	-0.412412	-0.459868	-0.41181	-1.15251	-1.16573	-1.03343	-0.257197	-0.0126897	2.66e-15	3	0.249209	AT4G32890	protein_coding	GATA transcription factor 9
92	Pjv1_00020892-RA	-2.33823	-3.97471	-3.5704	-3.4508	-3.60831	4.90433	1232.54	2.63e-264	5.55e-262	212.894	44.9774	13.5121	17.0339	18.1344	20.4703	78.4135	54.5036	1.43868	2.01993	-0.121487	-0.522761	-0.477847	-0.463814	-0.434023	-1.24809	-1.27825	-0.890596	-0.114123	-0.0445803	2.83e-15	3	0.21446	AT3G52500	protein_coding	Eukaryotic aspartyl protease family protein
93	Pjv1_00026338-RA	-0.0505631	0.915081	2.71656	4.02936	3.36449	8.78588	1218.41	3.01e-261	6.3e-259	181.541	119.062	252.587	913.686	2471.45	1381.93	921.524	886.709	1.03926	-0.76522	-0.83302	-0.688124	0.0292739	1.7197	0.537395	2.05492	-0.558858	0.061709	0.116399	-0.949152	2.72e-15	1	0.447186	AT4G03340	protein_coding	Core-2/I-branching beta-1,6-N-acetylglucosaminyltransferase family protein
94	Pjv1_00029282-RA	-2.71514	-3.16536	-3.31098	-2.91978	-2.65272	5.79352	1217.42	4.95e-261	1.02e-258	363.31	58.0579	42.5388	35.5052	47.7193	64.5008	128.471	101.939	1.26027	2.03448	-0.341563	-0.462361	-0.51711	-0.422037	-0.291412	-1.08366	-1.30411	-0.928726	-0.356436	0.0285475	3.11e-15	3	0.353064	AT1G77690	protein_coding	like AUX1 3
95	Pjv1_00006112-RA	0.0669541	-1.3019	-2.91488	-4.37544	-5.60322	5.73213	1206.1	1.4e-258	2.87e-256	216.178	244.745	92.7477	27.0701	7.78945	11.1786	106.03	99.9515	1.06082	1.09616	1.36559	-0.0679413	-0.687366	-0.869206	-0.837243	-2.32971	-0.468929	0.473139	0.420397	-0.0938663	-1.61e-15	6	0.329868	AT1G24430	protein_coding	HXXXD-type acyl-transferase family protein
96	Pjv1_00017377-RA	-3.63396	-5.48827	-5.64262	-5.65682	-5.8053	6.31744	1196.41	1.76e-256	3.56e-254	746.065	62.6788	16.0633	10.6125	10.8244	20.8034	295.353	144.508	2.04385	2.03674	-0.277055	-0.434885	-0.45334	-0.452623	-0.418836	-1.18639	-1.18713	-0.979149	-0.276124	-0.0323567	2.83e-15	3	0.229559	AT5G44680	protein_coding	DNA glycosylase superfamily protein
97	Pjv1_00010047-RA	0.364118	1.97424	3.12395	3.5846	3.37453	6.47105	1195.97	2.19e-256	4.39e-254	35.3889	32.8189	106.108	242.881	347.344	274.093	133.087	173.105	0.768821	-1.03478	-1.0541	-0.503413	0.524282	1.3092	0.758807	2.26564	0.113422	-0.300734	0.213798	-0.348327	1.78e-15	1	0.150328	AT2G41900	protein_coding	CCCH-type zinc finger protein with ARM repeat domain
98	Pjv1_00018994-RA	8.72217	8.48814	5.37816	1.11104	-0.509949	6.1541	1195.38	2.94e-256	5.82e-254	6.86715	416.32	357.98	36.0803	2.21193	7.26684	194.405	137.788	1.4109	-0.673443	1.43274	1.13265	-0.523174	-0.697389	-0.671387	-1.9285	1.43125	1.52204	-0.306042	-0.0585818	-6.38e-15	9	1.75282	AT2G41480	protein_coding	Peroxidase superfamily protein
99	Pjv1_00027548-RA	2.29538	0.889536	-2.15545	-6.22403	-5.55716	6.12195	1190.49	3.37e-255	6.62e-253	102.35	492.625	186.258	16.8755	2.10742	7.6226	189.435	134.64	1.40697	-0.170454	1.88976	0.272486	-0.621662	-0.699621	-0.670507	-2.05566	0.331073	1.4304	0.618888	-0.0984559	-4.55e-15	9	0.312908	AT5G20950	protein_coding	Glycosyl hydrolase family protein
100	Pjv1_00023434-RA	1.80304	5.05941	5.73489	6.35243	6.18449	6.46085	1188.91	7.43e-255	1.44e-252	11.6763	11.7214	137.048	222.858	361.922	292.413	145.441	172.94	0.840993	-1.10879	-1.10848	-0.246781	0.343219	1.29938	0.821454	2.1855	0.229435	-0.0714435	-0.18836	-0.322799	1.33e-15	1	0.140064	AT3G20880	protein_coding	WIP domain protein 4
101	Pjv1_00008192-RA	3.11221	4.838	6.2109	6.63543	6.4325	5.79594	1187.74	1.33e-254	2.55e-252	7.77369	16.5209	59.8436	161.01	224.235	177.491	91.5228	107.812	0.848909	-1.09305	-0.997471	-0.524117	0.581248	1.27206	0.761323	2.26803	0.166175	-0.29914	0.319762	-0.307264	1.83e-15	1	0.188007	AT2G27230	protein_coding	transcription factor-related
102	Pjv1_00022093-RA	-0.0762356	-0.365463	-1.33475	-3.46042	-4.15454	10.2808	1185.2	4.72e-254	8.99e-252	4241.71	4246.7	3468.56	1721.82	263.158	384.8	1845.55	2387.79	0.772909	1.00454	1.00724	0.585609	-0.360856	-1.15122	-1.08531	-2.52411	0.566086	0.0916138	-0.091476	0.0254174	-3e-15	6	0.278184	AT2G25810	protein_coding	tonoplast intrinsic protein 4;1
103	Pjv1_00002385-RA	-0.520269	-2.45872	-5.09508	-7.31251	-7.9468	7.74065	1183.81	9.42e-254	1.78e-251	1193.84	908.337	235.703	23.3367	7.79387	27.1588	519.672	399.362	1.30126	1.52881	0.979417	-0.314927	-0.723582	-0.753491	-0.716227	-2.08964	-0.955935	0.0828784	0.302653	-0.0964233	2.22e-16	6	0.548703	AT5G60010	protein_coding	ferric reductase-like transmembrane component family protein
104	Pjv1_00002374-RA	-1.04758	-2.86248	-5.85137	-8.33648	-8.53675	5.68676	1179.27	9.09e-253	1.7e-250	339.224	179.185	49.2224	3.60518	1.19363	5.16058	137.144	96.265	1.42465	1.77156	0.604619	-0.343017	-0.67564	-0.693225	-0.664299	-1.90315	-1.06392	-0.260115	0.0924494	-0.0877125	8.33e-16	3	0.513861	AT1G70710	protein_coding	glycosyl hydrolase 9B1
105	Pjv1_00027796-RA	-1.0853	-3.36554	-4.80511	-5.20757	-5.23061	5.1331	1179.19	9.44e-253	1.75e-250	227.409	116.456	22.908	6.36961	4.55926	11.1867	90.3133	64.8148	1.39341	1.80034	0.571803	-0.464016	-0.647138	-0.667183	-0.593801	-1.79115	-1.19302	-0.320682	0.190091	-0.0506559	1.22e-15	3	0.496008	AT5G49480	protein_coding	Ca2+-binding protein 1
106	Pjv1_00017928-RA	-2.47195	-2.76129	-2.86636	-4.07788	-4.3397	8.57159	1171.41	4.57e-251	8.37e-249	2617.97	500.018	411.502	368.42	127.966	177.178	949.982	700.509	1.35613	2.01842	-0.211047	-0.304223	-0.349573	-0.602687	-0.550885	-1.37365	-0.911977	-1.0454	-0.249523	0.00834471	2.05e-15	3	0.0933746	AT1G30690	protein_coding	Sec14p-like phosphatidylinositol transfer family protein
107	Pjv1_00022725-RA	0.448707	0.931222	3.05294	4.62975	5.27523	6.06322	1165.12	1.05e-249	1.92e-247	16.0473	11.7268	18.4166	82.1902	266.227	360.577	150.553	125.864	1.19616	-0.729422	-0.75812	-0.713685	-0.290089	0.932313	1.559	1.99908	-1.02248	0.523185	-0.151657	0.394065	2.33e-15	4	0.333682	AT2G19810	protein_coding	CCCH-type zinc finger family protein
108	Pjv1_00022375-RA	0.245398	-1.84112	-4.74566	-6.50645	-7.64841	4.94327	1159.03	2.19e-248	3.95e-246	131.495	167.138	38.381	3.06345	1.36848	3.2192	73.3781	57.4442	1.27738	1.00917	1.49491	-0.259794	-0.741103	-0.764202	-0.73898	-2.20277	-0.705704	0.62493	0.627964	-0.119892	-9.99e-16	6	0.687526	AT1G52340	protein_coding	NAD(P)-binding Rossmann-fold superfamily protein
109	Pjv1_00017338-RA	1.37749	7.50501	9.80239	10.9045	10.3999	7.26106	1154.16	2.5e-247	4.45e-245	13.9266	5.16895	71.1035	372.245	821.293	537.413	332.99	303.525	1.09708	-0.86969	-0.89599	-0.697983	0.206373	1.5549	0.702387	2.18812	-0.409981	-0.0519711	0.221422	-0.656242	2.39e-15	1	0.190425	AT3G45010	protein_coding	serine carboxypeptidase-like 48
110	Pjv1_00024682-RA	-1.05338	-2.22192	-2.70536	-3.65296	-3.82209	6.7011	1152.92	4.62e-247	8.16e-245	572.656	292.826	128.376	86.8134	36.8109	51.6607	206.837	194.857	1.06148	1.82656	0.473651	-0.321419	-0.522363	-0.764111	-0.692316	-1.86319	-0.924895	-0.497155	0.107946	-0.0190763	1.44e-15	3	0.316384	AT2G04160	protein_coding	Subtilisin-like serine endopeptidase family protein
111	Pjv1_00015174-RA	5.57087	8.68502	9.23186	8.96702	9.39505	6.3033	1149.04	3.21e-246	5.62e-244	7.45027	16.8709	167.461	251.602	209.111	267.295	114.768	153.298	0.748658	-1.27081	-1.18872	0.123405	0.856542	0.486307	0.993277	1.97986	1.12764	-0.441903	-0.147476	0.566576	-1.11e-16	7	0.77672	AT2G26640	protein_coding	3-ketoacyl-CoA synthase 11
112	Pjv1_00008894-RA	-1.9724	-3.95732	-5.52412	-7.1471	-7.57845	4.46145	1148.66	3.86e-246	6.7e-244	174.996	47.9772	11.4385	2.56622	0.610195	3.71754	68.3699	40.2176	1.7	1.97131	0.113496	-0.420931	-0.550701	-0.57931	-0.533861	-1.52663	-1.17282	-0.695666	-0.0926738	-0.0456766	1.94e-15	3	0.124697	AT1G67590	protein_coding	Remorin family protein
113	Pjv1_00010118-RA	-1.61753	-4.40716	-6.84381	-11.9061	-11.9061	5.77776	1143.22	5.83e-245	1e-242	429.471	150.895	20.4476	1.39786	0.873763	5.04063	170.895	101.354	1.68611	1.92	0.289889	-0.47343	-0.584901	-0.587968	-0.563585	-1.60903	-1.22036	-0.56724	0.048811	-0.0728047	1.72e-15	3	0.228707	NA	NA	NA
114	Pjv1_00018140-RA	-4.65902	-8.08723	-4.52017	-4.95639	-5.52973	4.47406	1138.37	6.56e-244	1.12e-241	207.773	8.39811	0.894666	8.34623	5.13313	5.54262	82.557	39.348	2.09812	2.04011	-0.374892	-0.46578	-0.37552	-0.41444	-0.40948	-1.0734	-1.16518	-1.09954	-0.252821	-0.0390543	2.91e-15	3	0.322172	AT1G12090	protein_coding	extensin-like protein
115	Pjv1_00020369-RA	2.53647	3.43555	3.87339	4.87711	5.25118	8.13767	1130.11	4.03e-242	6.81e-240	57.2546	182.542	351.621	479.396	998.154	1180.02	451.552	541.498	0.833894	-1.0724	-0.794937	-0.420498	-0.137531	1.0113	1.41406	2.05616	-0.457026	0.570089	-0.266662	0.255265	1.55e-15	1	0.547546	AT2G39510	protein_coding	nodulin MtN21 /EamA-like transporter family protein
116	Pjv1_00025497-RA	-4.71689	-5.72066	-5.193	-5.23467	-5.22803	3.71538	1122.86	1.5e-240	2.51e-238	123.194	4.86603	2.17341	2.76264	1.93114	3.76178	49.0405	23.1148	2.12161	2.04074	-0.372116	-0.427022	-0.415007	-0.431962	-0.394633	-1.10562	-1.16096	-1.05465	-0.317421	-0.0208373	3.03e-15	3	0.297056	AT5G35670	protein_coding	IQ-domain 33
117	Pjv1_00001336-RA	-1.95912	-3.53124	-4.62311	-5.19397	-5.43512	5.66763	1120.39	5.12e-240	8.51e-238	382.05	106.375	34.5217	13.284	7.03549	16.0722	146.158	93.2231	1.56783	1.97613	0.0899833	-0.40163	-0.546936	-0.589688	-0.52786	-1.52499	-1.15334	-0.709286	-0.122777	-0.0312284	2e-15	3	0.109629	AT5G39050	protein_coding	HXXXD-type acyl-transferase family protein
118	Pjv1_00024982-RA	4.91579	5.07607	2.8488	0.977247	0.972754	6.95081	1111.14	5.16e-238	8.5e-236	30.1663	565.757	645.105	127.913	22.1319	51.4435	286.301	240.419	1.19084	-0.734378	1.13635	1.4135	-0.392967	-0.762441	-0.660061	-1.84517	1.83417	1.33638	-0.636234	0.0384531	-6.72e-15	8	1.68258	AT5G05340	protein_coding	Peroxidase superfamily protein
119	Pjv1_00018139-RA	0.660565	4.47703	5.97842	5.7933	5.06512	8.04094	1102.05	4.81e-236	7.86e-234	40.4971	26.5102	383.485	1135.9	1008.02	584.457	471.84	529.812	0.890581	-1.03703	-1.06668	-0.310119	1.28452	1.0135	0.115813	1.98298	1.12902	-1.10735	0.701578	-0.448836	1.47e-15	7	0.955907	AT5G59190	protein_coding	subtilase family protein
120	Pjv1_00001724-RA	-1.22185	-2.12645	-2.25808	-2.48081	-2.58363	8.78916	1095.38	1.34e-234	2.17e-232	2177.34	1002.51	528.13	466.675	379.886	419.968	698.418	829.085	0.842396	1.93044	0.248311	-0.430909	-0.518901	-0.643167	-0.585776	-1.62544	-1.11678	-0.653293	0.0385569	-0.0309834	1.72e-15	3	0.162177	AT3G59350	protein_coding	Protein kinase superfamily protein
121	Pjv1_00017444-RA	-4.26344	-5.95351	-7.64521	-8.22003	-7.31856	3.85923	1094.65	1.93e-234	3.1e-232	142.878	7.74795	2.1273	0.348389	0.538085	1.78281	57.3695	25.9038	2.21471	2.03897	-0.316472	-0.414445	-0.445453	-0.442146	-0.42045	-1.1674	-1.16327	-1.00298	-0.313652	-0.03924	3e-15	3	0.245185	AT4G35470	protein_coding	plant intracellular ras group-related LRR 4
122	Pjv1_00006230-RA	7.80914	7.28871	3.98087	1.87155	0.25523	5.79238	1088.3	4.58e-233	7.29e-231	6.76139	353.988	246.825	20.7929	3.14977	9.82483	153.793	106.89	1.43879	-0.651063	1.60669	0.909891	-0.559827	-0.674547	-0.631144	-1.92059	1.16465	1.6013	-0.0328279	-0.0608412	-6.05e-15	9	1.18494	AT1G14550	protein_coding	Peroxidase superfamily protein
123	Pjv1_00022384-RA	-1.24607	4.9411	7.46044	8.4123	7.7359	7.65948	1084.84	2.57e-232	4.06e-230	23.7431	6.677	90.3774	554.6	1106.18	644.274	441.426	404.308	1.09181	-0.862127	-0.900788	-0.711174	0.34047	1.59	0.543615	2.17822	-0.279623	-0.211349	0.349409	-0.779057	2.58e-15	1	0.303075	AT2G24280	protein_coding	alpha/beta-Hydrolases superfamily protein
124	Pjv1_00021577-RA	-1.22812	-2.60845	-4.87632	-5.39298	-6.27935	4.57912	1084.32	3.32e-232	5.2e-230	154.397	71.1503	26.6763	3.9685	1.70065	3.58903	60.4128	43.5803	1.38624	1.83433	0.45636	-0.279809	-0.655686	-0.693225	-0.661967	-1.86701	-1.01265	-0.372314	-0.049849	-0.0776594	1.05e-15	3	0.321039	AT1G24485	protein_coding
125	Pjv1_00029201-RA	-1.47499	2.48997	6.29305	8.37029	7.80361	5.78499	1081.99	1.06e-231	1.65e-229	6.12879	1.63148	3.86432	75.6315	348.494	210.194	142.734	107.657	1.32581	-0.711315	-0.742824	-0.72718	-0.224375	1.68732	0.718375	1.98888	-0.864531	0.334443	-0.012853	-0.837509	2.61e-15	1	0.561987	AT1G20160	protein_coding	Subtilisin-like serine endopeptidase family protein
126	Pjv1_00001429-RA	4.44116	4.92531	2.25611	-1.81731	-5.28453	4.62829	1081.75	1.2e-231	1.85e-229	6.28761	103.15	145.025	21.0942	1.54175	2.46879	61.8688	46.5945	1.32781	-0.651489	0.914117	1.59095	-0.412167	-0.728198	-0.713214	-1.84627	1.96708	1.22234	-0.955087	-0.0251901	-6.83e-15	8	1.61381	AT5G60900	protein_coding	receptor-like protein kinase 1
127	Pjv1_00001742-RA	-1.92831	-5.355	-6.84567	-9.86778	-11.9979	5.77144	1081.66	1.25e-231	1.91e-229	447.932	128.084	10.6318	1.35724	1.36805	4.8603	177.953	99.0388	1.7968	1.96059	0.163217	-0.4968	-0.548917	-0.548857	-0.529232	-1.49971	-1.24604	-0.677065	0.00775385	-0.0685607	2.11e-15	3	0.183013	AT5G42180	protein_coding	Peroxidase superfamily protein
128	Pjv1_00008299-RA	-1.2908	-2.1838	-2.55179	-3.2151	-3.23823	8.08197	1067.62	1.37e-228	2.08e-226	1456.58	643.904	343.093	254.137	142.026	188.822	499.133	504.761	0.98885	1.90695	0.278768	-0.323898	-0.502118	-0.726729	-0.632975	-1.73575	-0.965374	-0.638439	-0.0143534	0.00439489	1.5e-15	3	0.143517	AT5G03040	protein_coding	IQ-domain 2
129	Pjv1_00015694-RA	0.1788	-1.87008	-4.84032	-8.52276	-9.14572	6.88168	1065.02	5.03e-228	7.58e-226	512.816	644.638	153.038	11.3988	2.49008	15.0468	284.011	223.238	1.27223	1.0196	1.48375	-0.247172	-0.745885	-0.777252	-0.73304	-2.21144	-0.701151	0.620832	0.604489	-0.105381	-1.61e-15	6	0.658955	AT5G61350	protein_coding	Protein kinase superfamily protein
130	Pjv1_00003501-RA	-2.42948	-3.08156	-3.04557	-3.21258	-3.19678	9.97271	1064.73	5.8e-228	8.67e-226	6580.7	1309.7	821.276	811.53	684.193	850.623	2330.91	1843	1.26473	2.03255	-0.228798	-0.438338	-0.442519	-0.497149	-0.425748	-1.23154	-1.17153	-0.96784	-0.231469	-0.000954324	2.58e-15	3	0.189758	AT5G23750	protein_coding	Remorin family protein
131	Pjv1_00010038-RA	-0.79967	-2.0371	-2.73956	-3.4084	-3.65197	6.60254	1056.77	3.07e-226	4.55e-224	492.45	305.597	127.154	73.0161	39.2494	50.9795	181.154	181.408	0.998599	1.71701	0.685548	-0.299492	-0.598341	-0.784739	-0.719987	-1.99049	-0.909954	-0.271534	0.179798	-0.0428466	6.66e-16	3	0.61521	AT3G57630	protein_coding	exostosin family protein
132	Pjv1_00008332-RA	-2.29088	-5.06991	-6.05197	-8.47374	-9.12817	5.87713	1054.17	1.12e-225	1.65e-223	501.457	110.146	15.3797	4.37475	2.04655	5.82222	197.88	106.538	1.85737	1.99575	0.0182343	-0.460672	-0.516286	-0.528052	-0.508971	-1.41989	-1.20829	-0.784201	-0.0979383	-0.0596485	2.5e-15	3	0.136905	AT1G75750	protein_coding	GAST1 protein homolog 1
133	Pjv1_00005346-RA	1.52406	6.06179	8.11334	8.88613	7.23684	6.76174	1053.34	1.7e-225	2.48e-223	12.194	6.61227	83.5272	365.934	640.386	193.592	247.39	217.041	1.13983	-0.828033	-0.850595	-0.539689	0.601857	1.71125	-0.094787	1.9071	0.242491	-0.534527	0.49247	-1.30882	1.97e-15	1	1.25139	AT5G63180	protein_coding	Pectin lyase-like superfamily protein
134	Pjv1_00012930-RA	-1.21495	-2.34407	-2.88243	-3.5514	-3.46855	9.16712	1049.9	9.44e-225	1.37e-222	3209.98	1495.22	675.544	435.947	235.592	364.315	1141.24	1069.43	1.06715	1.87563	0.373092	-0.345141	-0.555085	-0.730643	-0.617851	-1.77708	-1.01908	-0.529039	0.0253733	0.00625074	1.28e-15	3	0.223274	AT3G53750	protein_coding	actin 3
135	Pjv1_00000750-RA	-0.768828	-1.77108	-2.06411	-2.61972	-2.6088	8.12079	1047.5	3.13e-224	4.51e-222	1248.8	784.444	385.665	303.951	189.052	239.51	413.241	525.237	0.78677	1.75095	0.627256	-0.33775	-0.535488	-0.813534	-0.691431	-1.93751	-0.914152	-0.376459	0.219677	0.0148669	6.11e-16	3	0.51941	AT1G53210	protein_coding	sodium/calcium exchanger family protein / calcium-binding EF hand family protein
136	Pjv1_00004377-RA	-1.7602	-0.175737	4.44459	7.6254	8.58313	4.4274	1046.74	4.56e-224	6.51e-222	2.17247	0.586592	0.881602	7.14677	84.578	145.883	61.3058	40.208	1.52472	-0.620423	-0.646292	-0.64148	-0.539284	0.723748	1.72373	1.75821	-1.20789	0.777954	-0.362132	0.636826	2.33e-15	4	0.191757	AT2G41510	protein_coding	cytokinin oxidase/dehydrogenase 1
137	Pjv1_00022233-RA	2.33859	5.0697	8.24145	8.132	7.37884	8.61872	1045.49	8.51e-224	1.21e-221	45.4932	26.7343	186.47	1844.74	1682.73	964.166	829.564	791.723	1.0478	-0.899545	-0.922157	-0.729604	1.26937	1.07407	0.207871	2.09217	0.624939	-1.14123	1.12874	-0.440115	2.22e-15	1	1.60804	AT5G10770	protein_coding	Eukaryotic aspartyl protease family protein
138	Pjv1_00023298-RA	-2.26784	-2.81365	-2.62361	-3.0354	-2.98894	6.70849	1039.73	1.5e-222	2.11e-220	641.693	142.105	96.9454	107.513	75.0046	93.4805	221.033	192.79	1.14649	2.03093	-0.229312	-0.433623	-0.385814	-0.532888	-0.449299	-1.24349	-1.10944	-1.02449	-0.188221	0.0208934	2.39e-15	3	0.17082	AT2G31900	protein_coding	myosin-like protein XIF
139	Pjv1_00021217-RA	-1.34525	0.134277	5.11006	6.06755	6.53291	7.37128	1035.52	1.23e-221	1.7e-219	23.3746	6.43556	9.49203	342.359	688.493	866.209	378.764	322.727	1.17364	-0.790341	-0.835062	-0.826993	0.051831	0.965684	1.43488	2.17981	-0.807162	0.167779	0.185055	0.339216	2.78e-15	4	0.617158	AT1G66950	protein_coding	pleiotropic drug resistance 11
140	Pjv1_00003064-RA	-2.48238	-3.22842	-3.50468	-4.39731	-4.59895	8.37804	1035.52	1.23e-221	1.7e-219	2468	467.647	277.315	213.722	96.331	143.105	918.909	611.02	1.5039	2.02085	-0.156024	-0.363153	-0.432358	-0.560108	-0.509206	-1.36539	-1.05326	-0.943879	-0.23228	-0.012358	2.55e-15	3	0.0995502	AT4G12420	protein_coding	Cupredoxin superfamily protein
141	Pjv1_00015873-RA	-0.802223	-2.06208	-3.1272	-3.81211	-3.9478	7.56516	1031.78	7.93e-221	1.09e-218	988.508	619.099	254.338	110.13	56.1684	87.397	374.714	352.607	1.0627	1.69703	0.711188	-0.262249	-0.647098	-0.791106	-0.707767	-2.02473	-0.907398	-0.196505	0.126124	-0.0379298	2.78e-16	6	0.652739	AT1G01050	protein_coding	pyrophosphorylase 1
142	Pjv1_00014219-RA	-1.53393	-2.0361	-2.35967	-3.42917	-3.83506	6.01373	1027.01	8.55e-220	1.17e-217	363.068	132.899	92.996	71.9665	29.2836	32.5553	125.028	120.461	1.03791	1.94042	0.0994811	-0.219675	-0.387873	-0.729261	-0.703094	-1.69341	-0.767721	-0.843571	-0.12863	-0.0189541	1.28e-15	3	0.0630386	AT4G34135	protein_coding	UDP-glucosyltransferase 73B2
143	Pjv1_00002758-RA	-0.0933683	-2.07047	-5.46078	-10.2689	-12.3877	6.93386	1025.95	1.45e-219	1.96e-217	590.342	615.658	152.422	7.9242	2.2769	11.5926	294.44	230.036	1.27997	1.2237	1.30968	-0.263599	-0.754353	-0.773533	-0.741895	-2.19819	-0.801358	0.432812	0.480108	-0.112818	-9.44e-16	6	0.503857	AT3G02230	protein_coding	reversibly glycosylated polypeptide 1
144	Pjv1_00006605-RA	1.29807	3.27292	4.18658	4.87586	5.61975	6.60957	1022.45	8.27e-219	1.12e-216	17.1767	21.6623	98.3139	188.372	314.813	473.606	180.284	185.657	0.971058	-0.934529	-0.909648	-0.484476	0.0150598	0.7164	1.59719	2.07708	-0.459554	0.313759	-0.190363	0.662128	1.78e-15	4	0.422792	AT5G07050	protein_coding	nodulin MtN21 /EamA-like transporter family protein
145	Pjv1_00013629-RA	-2.38898	-3.63129	-4.48756	-5.30304	-6.22108	5.1996	1015.61	2.5e-217	3.36e-215	290.034	59.6813	24.8776	11.5922	5.56263	9.30669	111.126	66.8424	1.66251	2.00845	-0.0644409	-0.377632	-0.497185	-0.551444	-0.517752	-1.42447	-1.11236	-0.83796	-0.209468	-0.0406716	2.28e-15	3	0.0935806	AT1G11545	protein_coding	xyloglucan endotransglucosylase/hydrolase 8
146	Pjv1_00011238-RA	-2.05157	-3.66231	-4.60772	-6.61494	-5.87602	4.7679	1013.91	5.85e-217	7.79e-215	209.916	54.8764	17.4551	7.28687	1.06803	7.13383	80.8843	49.6226	1.62999	1.98176	0.064954	-0.397698	-0.523411	-0.600297	-0.525304	-1.51191	-1.13232	-0.745088	-0.124511	-0.0155865	2.05e-15	3	0.0974335	AT1G79060	protein_coding
147	Pjv1_00024013-RA	-3.40004	4.5613	7.23703	7.88332	8.36085	6.35135	1008.83	7.36e-216	9.73e-214	8.4851	2.40485	28.4089	194.739	310.375	412.754	174.821	159.528	1.09587	-0.863985	-0.898765	-0.750018	0.201413	0.862868	1.44849	2.21516	-0.5747	0.0495945	0.20182	0.463548	2.66e-15	1	0.622749	AT5G55930	protein_coding	oligopeptide transporter 1
148	Pjv1_00020104-RA	-0.0378059	-1.07183	-1.89213	-2.68181	-2.96257	6.04473	1007.45	1.47e-215	1.93e-213	242.596	250.298	120.034	64.7571	32.1575	38.9568	99.2021	124.8	0.794889	1.18744	1.26507	-0.0480417	-0.605258	-0.933876	-0.865337	-2.33999	-0.402799	0.296186	0.397291	-0.0447417	-1.5e-15	6	0.209436	AT3G28150	protein_coding	TRICHOME BIREFRINGENCE-LIKE 22
149	Pjv1_00007887-RA	-0.0599913	-1.22148	-2.57971	-5.02097	-5.72744	6.14282	1006.53	2.32e-215	3.02e-213	301.235	305.456	134.152	47.6555	4.34199	14.5434	138.491	134.564	1.02919	1.20348	1.23395	-0.0029755	-0.627537	-0.94029	-0.866629	-2.3593	-0.382022	0.299429	0.318581	-0.0434698	-1.5e-15	6	0.173087	AT4G30420	protein_coding	nodulin MtN21 /EamA-like transporter family protein
150	Pjv1_00018849-RA	0.67622	2.34701	3.81846	4.56285	4.14867	5.81444	1001.59	2.72e-214	3.52e-212	15.4183	13.9638	50.7415	145.548	255.608	174.52	98.2907	109.3	0.899276	-0.955141	-0.969939	-0.595767	0.368786	1.48852	0.663539	2.22078	-0.129048	-0.184884	0.225003	-0.597859	2.39e-15	1	0.148777	AT1G11120	protein_coding
151	Pjv1_00019244-RA	-1.61371	-2.371	-2.97533	-3.69493	-4.0902	5.97611	998.979	1e-213	1.29e-211	381.61	133.826	78.312	48.3434	24.5172	30.5527	136.04	116.194	1.1708	1.95102	0.129616	-0.278459	-0.498752	-0.673893	-0.629528	-1.66247	-0.945305	-0.725864	-0.153844	-0.0305681	1.78e-15	3	0.067566	AT5G43440	protein_coding	2-oxoglutarate (2OG) and Fe(II)-dependent oxygenase superfamily protein
152	Pjv1_00024709-RA	-0.841381	-0.938858	7.1332	9.31085	9.9869	9.87285	994.186	1.09e-212	1.39e-210	87.8531	27.9073	27.3381	816.406	3986.11	5665.76	2445.36	1768.56	1.38268	-0.687307	-0.711821	-0.712054	-0.389374	0.906841	1.59371	1.92814	-1.12179	0.618978	-0.208436	0.420633	2.33e-15	4	0.293207	AT5G22860	protein_coding	Serine carboxypeptidase S28 family protein
153	Pjv1_00011762-RA	-2.01171	-3.10642	-3.0689	-3.14626	-2.82804	5.93929	990.803	5.89e-212	7.48e-210	384.435	101.303	46.4708	45.0922	41.185	61.6159	134.647	113.35	1.18788	2.01331	-0.0894725	-0.496705	-0.506944	-0.535961	-0.384224	-1.29537	-1.27691	-0.835294	-0.142095	0.0451266	2.8e-15	3	0.189122	AT5G56040	protein_coding	Leucine-rich receptor-like protein kinase family protein
154	Pjv1_00018128-RA	-0.87778	-1.64659	-2.17949	-2.43077	-2.43519	7.91802	988.249	2.1e-211	2.65e-209	1085.8	626.062	365.212	241.247	191.493	228.881	346.837	456.45	0.759858	1.81455	0.489027	-0.263055	-0.620471	-0.763925	-0.656125	-1.905	-0.95198	-0.378119	-0.0130468	-0.0102046	9.44e-16	3	0.344647	AT4G22990	protein_coding	Major Facilitator Superfamily with SPX (SYG1/Pho81/XPR1) domain-containing protein
155	Pjv1_00014682-RA	-1.96542	-3.67112	-5.89985	-10.8167	-7.79758	4.67702	985.435	8.55e-211	1.07e-208	205.929	55.2502	16.4363	1.84747	0.408972	2.45815	80.5655	47.055	1.71216	1.97198	0.101721	-0.380048	-0.561127	-0.578982	-0.553547	-1.55002	-1.13646	-0.689666	-0.142677	-0.0620021	2.22e-15	3	0.107485	AT1G10940	protein_coding	Protein kinase superfamily protein
156	Pjv1_00022161-RA	0.218296	2.05509	3.51762	4.66526	4.64281	6.6372	982.708	3.33e-210	4.15e-208	26.2704	16.6859	68.1991	193.692	456.249	407.461	194.801	194.76	1.00021	-0.864932	-0.914134	-0.649693	-0.00547878	1.34234	1.09189	2.18673	-0.611949	0.201762	-0.0337236	-0.2299	2.44e-15	1	0.179257	AT5G28910	protein_coding
157	Pjv1_00007684-RA	0.333247	-1.62493	-5.3338	-11.4833	-11.4833	6.28119	981.283	6.78e-210	8.39e-208	316.969	439.302	111.741	3.77219	1.28757	7.42785	188.042	146.75	1.28138	0.905216	1.55578	-0.186176	-0.760349	-0.773562	-0.740908	-2.23588	-0.607616	0.737275	0.598094	-0.117921	-1.61e-15	6	0.739667	AT1G05760	protein_coding	Mannose-binding lectin superfamily protein
158	Pjv1_00007996-RA	-4.25517	-3.45977	-3.35055	-3.82812	-3.8443	5.26076	978.477	2.74e-209	3.37e-207	299.128	15.6615	28.7344	29.6141	18.4902	25.3368	112.635	69.4942	1.62078	2.03875	-0.477941	-0.361876	-0.354066	-0.452827	-0.392041	-1.06419	-1.0471	-1.15017	-0.394881	0.0130848	3.05e-15	3	0.348341	AT1G69780	protein_coding	Homeobox-leucine zipper protein family
159	Pjv1_00016583-RA	-1.43142	-3.04338	-3.73599	-3.28945	-3.37755	6.35053	978.147	3.24e-209	3.95e-207	505.928	199.919	63.6426	34.6727	47.1973	58.2572	183.796	151.603	1.21235	1.92782	0.26288	-0.478576	-0.636196	-0.568052	-0.507877	-1.57542	-1.28782	-0.526606	-0.0110163	-0.0558733	1.89e-15	3	0.243082	AT1G33170	protein_coding	S-adenosyl-L-methionine-dependent methyltransferases superfamily protein
160	Pjv1_00006947-RA	-0.560384	0.960311	2.34924	2.67734	2.88617	6.80432	968.302	4.38e-207	5.32e-205	66.5863	35.1203	109.781	298.004	382.766	401.982	164.59	215.707	0.763026	-0.906012	-1.09719	-0.643575	0.500013	1.01501	1.13176	2.31696	-0.152779	-0.331941	0.246849	0.165013	2.5e-15	1	0.306941	AT1G52150	protein_coding	Homeobox-leucine zipper family protein / lipid-binding START domain-containing protein
161	Pjv1_00008409-RA	-2.21544	-2.11779	-2.67687	-3.39556	-3.41779	6.42008	968.176	4.66e-207	5.63e-205	518.4	118.181	126.89	82.4976	44.4316	60.0122	179.243	158.402	1.13157	2.00843	-0.224394	-0.175804	-0.423473	-0.635843	-0.548919	-1.45501	-0.838601	-0.960741	-0.428012	0.024404	1.94e-15	3	0.0781107	AT2G04780	protein_coding	FASCICLIN-like arabinoogalactan 7
162	Pjv1_00005017-RA	-3.65932	-5.73372	-6.13369	-8.83915	-7.73182	3.82444	964.946	2.33e-206	2.8e-204	134.685	11.2928	2.40685	1.15193	0.213975	1.47948	53.7869	25.205	2.13398	2.03544	-0.258654	-0.42386	-0.447192	-0.46463	-0.441102	-1.21504	-1.16298	-0.978485	-0.266603	-0.0386901	2.64e-15	3	0.204307	AT5G44020	protein_coding	HAD superfamily, subfamily IIIB acid phosphatase
163	Pjv1_00028425-RA	-1.76031	5.89115	9.00101	7.39384	7.40086	5.05673	963.866	3.99e-206	4.76e-204	3.42904	0.975067	23.2727	220.516	68.4751	68.4071	82.2631	64.1791	1.28177	-0.738485	-0.768316	-0.497263	1.90045	0.0522221	0.0513962	1.46281	1.48325	-1.77414	1.53811	0.383102	1.09e-15	7	1.96824	AT5G10770	protein_coding	Eukaryotic aspartyl protease family protein
164	Pjv1_00019986-RA	-0.302283	-1.18448	-0.58486	3.85618	4.22273	4.55629	963.756	4.22e-206	5e-204	10.1134	5.34556	3.42206	2.94911	115.462	128.224	60.2899	44.2527	1.3624	-0.566253	-0.645335	-0.677239	-0.685083	1.18112	1.39279	1.77572	-1.35313	0.835922	-0.426763	-0.0100149	2.66e-15	4	0.732067	AT1G30040	protein_coding	gibberellin 2-oxidase
165	Pjv1_00014821-RA	-1.54365	-2.13208	-2.518	-3.48397	-3.32406	5.4438	959.408	3.68e-205	4.34e-203	243.679	88.9198	58.9197	43.1771	19.031	29.2345	83.6226	80.4936	1.03887	1.95146	0.100764	-0.257991	-0.446249	-0.734999	-0.612981	-1.66143	-0.879841	-0.78442	-0.149697	0.0421464	1.33e-15	3	0.0540476	AT2G27920	protein_coding	serine carboxypeptidase-like 51
166	Pjv1_00009466-RA	-1.75803	-3.68337	-5.32143	-6.59056	-5.42299	3.99947	958.208	6.7e-205	7.85e-203	119.046	37.9804	9.4073	1.99402	0.51293	3.47719	46.3998	28.7364	1.61467	1.94634	0.199226	-0.416577	-0.576346	-0.608267	-0.544381	-1.59249	-1.17172	-0.62092	-0.0572423	-0.0373156	1.94e-15	3	0.152006	AT2G27060	protein_coding	Leucine-rich repeat protein kinase family protein
167	Pjv1_00017960-RA	-0.0328412	2.09141	3.2839	3.73617	3.78062	5.88594	958.157	6.87e-205	8e-203	21.6945	13.2044	65.9483	155.455	219.788	206.346	92.1152	113.739	0.809879	-0.999237	-1.09141	-0.518819	0.452866	1.15126	1.00534	2.29297	-0.0182482	-0.235084	0.122614	-0.0476598	2.16e-15	1	0.148004	AT2G34710	protein_coding	Homeobox-leucine zipper family protein / lipid-binding START domain-containing protein
168	Pjv1_00025180-RA	-1.75909	3.96549	7.33706	7.83408	7.70334	4.49455	957.769	8.34e-205	9.65e-203	2.44364	0.649846	5.77663	67.2721	99.0323	81.1167	44.7327	42.7152	1.04723	-0.900271	-0.940371	-0.825762	0.54897	1.25897	0.858465	2.31328	-0.250121	-0.373214	0.568475	-0.235051	2.83e-15	1	0.266787	AT3G25020	protein_coding	receptor like protein 42
169	Pjv1_00015706-RA	5.6888	11.1581	10.4976	9.82087	9.32085	5.81725	957.634	8.92e-205	1.03e-202	4.74189	5.57991	279.09	177.418	108.546	79.3936	105.881	109.128	0.970242	-0.985885	-0.977971	1.60522	0.644968	-0.0054976	-0.280832	0.215308	2.7121	-0.34375	-1.37967	-0.028831	-4.3e-15	7	2.05644	AT5G14130	protein_coding	Peroxidase superfamily protein
170	Pjv1_00018097-RA	0.649024	2.95872	3.57747	3.77423	3.69784	6.61099	956.537	1.54e-204	1.76e-202	31.8206	33.29	178.865	280.339	327.916	291.51	132.05	190.623	0.692729	-1.20259	-1.19147	-0.0890419	0.679403	1.0397	0.763999	2.15338	0.738786	-0.367272	-0.0965261	-0.0888007	9.44e-16	1	0.548071	AT3G23590	protein_coding	REF4-related 1
171	Pjv1_00003127-RA	-1.04801	-1.76428	-2.7112	-3.39164	-3.53964	8.4738	951.055	2.37e-203	2.69e-201	1828.93	950.581	576.705	279.059	150.094	203.326	643.632	664.783	0.968184	1.80872	0.444039	-0.136846	-0.599292	-0.799663	-0.716957	-1.97066	-0.788927	-0.40997	-0.129502	-0.0206492	7.77e-16	3	0.315192	AT1G31850	protein_coding	S-adenosyl-L-methionine-dependent methyltransferases superfamily protein
172	Pjv1_00017353-RA	-1.15667	-2.02022	-2.72855	-3.26163	-3.16218	6.80055	948.018	1.08e-202	1.22e-200	586.776	281.075	153.215	88.2637	54.0718	80.3072	203.05	207.285	0.979569	1.86896	0.363409	-0.266288	-0.586168	-0.754559	-0.625353	-1.82736	-0.9595	-0.492359	-0.0729733	0.0151541	1.28e-15	3	0.213025	AT5G56170	protein_coding	LORELEI-LIKE-GPI-ANCHORED PROTEIN 1
173	Pjv1_00001578-RA	3.55192	4.83751	6.71999	7.14473	6.68427	6.68157	944.85	5.22e-202	5.86e-200	13.7779	32.0124	84.5363	328.809	447.637	306.105	181.866	202.146	0.899677	-1.03575	-0.935488	-0.646683	0.696461	1.34984	0.57162	2.24777	0.159543	-0.456509	0.569582	-0.494617	1.89e-15	1	0.369547	AT3G48950	protein_coding	Pectin lyase-like superfamily protein
174	Pjv1_00013887-RA	-1.92074	-2.77479	-3.1381	-3.77684	-4.04184	5.62236	937.501	2.03e-200	2.27e-198	318.655	90.873	49.7187	36.2363	19.6032	24.8837	114.885	89.995	1.27657	1.99034	0.00764215	-0.350579	-0.467935	-0.612715	-0.566752	-1.51203	-1.03288	-0.828943	-0.156013	-0.0243075	2.16e-15	3	0.0638478	AT4G00750	protein_coding	S-adenosyl-L-methionine-dependent methyltransferases superfamily protein
175	Pjv1_00008511-RA	-2.4602	-4.68398	-6.5447	-9.88387	-9.88387	3.62056	933.639	1.39e-199	1.55e-197	105.175	20.6713	3.79003	0.729482	0.187182	1.07983	41.5148	21.9389	1.89229	2.00499	-0.0305328	-0.437166	-0.510888	-0.523951	-0.502449	-1.40008	-1.18755	-0.812242	-0.14754	-0.055456	2.28e-15	3	0.126585	AT4G34419	protein_coding
176	Pjv1_00007078-RA	0.770996	-1.05926	-3.4003	-4.79627	-5.26383	6.89345	927.407	3.11e-198	3.44e-196	383.597	715.163	198.828	30.1757	11.965	23.4623	279.294	227.199	1.2293	0.559976	1.74713	-0.101579	-0.705431	-0.770633	-0.729468	-2.21006	-0.351904	0.977631	0.723959	-0.104331	-2.55e-15	9	0.899305	AT1G30870	protein_coding	Peroxidase superfamily protein
177	Pjv1_00016141-RA	0.28154	2.23893	3.021	2.85402	2.87529	8.15797	927.148	3.54e-198	3.89e-196	138.485	127.484	527.815	934.965	823.374	800.257	355.938	558.73	0.637048	-1.18067	-1.21158	-0.0868548	1.05702	0.743512	0.678564	2.08645	1.09981	-0.763498	0.197332	0.157525	4.44e-16	7	0.624106	AT4G32880	protein_coding	homeobox gene 8
178	Pjv1_00012272-RA	1.85249	2.45762	4.43592	6.14402	6.40645	7.3867	922.365	3.84e-197	4.2e-195	26.2213	32.5778	53.9529	219.413	765.367	852.929	382.629	325.077	1.17704	-0.781057	-0.764444	-0.708581	-0.276153	1.1507	1.37954	2.04995	-0.968171	0.512023	-0.130816	0.085535	2.66e-15	4	0.637639	AT1G69870	protein_coding	nitrate transporter 1.7
179	Pjv1_00004619-RA	-3.03347	-4.81241	-5.72552	-5.66073	-6.10075	5.60408	919.851	1.35e-196	1.46e-194	437.484	56.5033	15.5154	6.51329	4.78754	12.4896	171.841	88.8823	1.93336	2.02863	-0.188424	-0.426946	-0.479332	-0.489375	-0.444554	-1.27339	-1.1839	-0.914447	-0.242329	-0.029343	2.75e-15	3	0.170158	AT3G03990	protein_coding	alpha/beta-Hydrolases superfamily protein
180	Pjv1_00015557-RA	-2.08694	-3.11091	-2.75306	-3.12492	-3.55667	8.19206	918.881	2.18e-196	2.36e-194	1835.98	470.483	228.434	284.535	204.519	195.829	644.618	536.63	1.20123	2.01569	-0.102614	-0.478107	-0.391076	-0.515205	-0.528687	-1.31807	-1.1303	-0.972375	-0.0624468	-0.0581713	2.78e-15	3	0.146574	AT5G07030	protein_coding	Eukaryotic aspartyl protease family protein
181	Pjv1_00028325-RA	-1.00932	-2.96333	-4.37145	-5.5521	-6.18378	6.04885	916.792	6.18e-196	6.63e-194	420.497	228.691	56.4768	17.0013	6.11682	13.4629	167.925	123.708	1.35743	1.7674	0.62518	-0.400363	-0.635442	-0.70026	-0.656514	-1.87576	-1.0868	-0.292341	0.18769	-0.0697361	1.17e-15	3	0.539982	AT3G29635	protein_coding	HXXXD-type acyl-transferase family protein
182	Pjv1_00008641-RA	2.1556	6.7578	7.55048	6.77651	6.94295	7.68841	909.465	2.38e-194	2.54e-192	23.4664	19.9422	482.488	866.821	492.893	530.738	327.605	402.725	0.813471	-1.15767	-1.16843	0.243475	1.41663	0.275235	0.390754	1.66044	1.84544	-1.1111	0.251446	0.388388	-5.83e-16	7	0.347676	AT4G37990	protein_coding	elicitor-activated gene 3-2
183	Pjv1_00005042-RA	-2.38505	8.75251	8.73741	5.68063	5.054	7.25848	908.691	3.5e-194	3.72e-192	16.2306	5.05342	808.027	826.456	78.2304	79.211	400.167	302.202	1.32417	-0.714629	-0.742561	1.26404	1.31009	-0.559695	-0.557244	-0.0767563	2.96678	-1.11502	-0.393758	0.324208	-3.72e-15	8	2.0459	NA	NA	NA
184	Pjv1_00015664-RA	0.582016	2.63771	3.63754	4.75075	4.85296	5.62014	906.565	1.01e-193	1.07e-191	11.635	9.29222	44.858	90.3804	209.852	198.95	90.3586	94.1612	0.959616	-0.913319	-0.939246	-0.54564	-0.0418417	1.28035	1.1597	2.16631	-0.531825	0.274583	-0.170767	-0.133605	2.22e-15	1	0.192515	AT5G64040	protein_coding	photosystem I reaction center subunit PSI-N, chloroplast, putative / PSI-N, putative (PSAN)
185	Pjv1_00010901-RA	1.45614	0.401417	-3.32377	-6.46589	-7.77576	6.09936	904.408	2.96e-193	3.11e-191	146.207	421.927	202.789	10.2452	1.86125	7.09611	165.307	131.688	1.25529	0.0878341	1.75577	0.430117	-0.73465	-0.785367	-0.753699	-2.272	0.329251	1.33571	0.288196	-0.10898	-4.5e-15	9	0.625573	AT5G20940	protein_coding	Glycosyl hydrolase family protein
186	Pjv1_00002182-RA	-2.13321	-2.58185	-2.91439	-3.32698	-3.58122	5.53008	900.843	1.75e-192	1.83e-190	291.602	70.7921	51.576	38.9132	26.6873	29.7176	102.551	84.8813	1.20817	2.01578	-0.137387	-0.324768	-0.448245	-0.567463	-0.537914	-1.41178	-1.01762	-0.917842	-0.26314	-0.0311654	2.16e-15	3	0.0796004	AT1G70090	protein_coding	glucosyl transferase family 8
187	Pjv1_00006271-RA	-2.51918	-3.65565	-4.25562	-5.08639	-5.61973	4.48838	898.528	5.54e-192	5.76e-190	176.243	33.0798	14.4433	8.35963	4.57198	6.78684	67.2614	40.5807	1.65747	2.01694	-0.111518	-0.388595	-0.479043	-0.535355	-0.502426	-1.37669	-1.11872	-0.879383	-0.218578	-0.0375157	2.22e-15	3	0.108325	AT2G01770	protein_coding	vacuolar iron transporter 1
188	Pjv1_00013550-RA	-2.54724	-4.39067	-5.66289	-7.11939	-7.02855	3.80846	897.978	7.29e-192	7.53e-190	118.704	21.7407	5.65762	1.37311	0.215836	2.71085	46.5497	25.067	1.85701	2.01154	-0.0714549	-0.416959	-0.509001	-0.533862	-0.480263	-1.38276	-1.17407	-0.830096	-0.192912	-0.0290458	2.5e-15	3	0.121654	NA	NA	NA
189	Pjv1_00026926-RA	-0.109869	2.86892	5.92703	6.94215	6.75718	5.99853	895.678	2.29e-191	2.36e-189	8.4836	3.87252	16.3601	151.242	318.739	252.423	137.485	125.187	1.09824	-0.848844	-0.882383	-0.791554	0.189516	1.40781	0.925457	2.23803	-0.562844	-0.0198585	0.278478	-0.373913	2.78e-15	1	0.171572	AT3G54450	protein_coding	Major facilitator superfamily protein
190	Pjv1_00020092-RA	-2.38647	-2.93584	-2.70702	-3.02775	-3.06129	6.36819	893.073	8.4e-191	8.59e-189	518.335	105.593	71.5968	81.7047	61.5878	73.1471	180.085	151.994	1.18482	2.03427	-0.257662	-0.446441	-0.390312	-0.50202	-0.437832	-1.20469	-1.13457	-1.0339	-0.200803	0.00442151	2.89e-15	3	0.201127	AT3G28200	protein_coding	Peroxidase superfamily protein
191	Pjv1_00017394-RA	-0.161241	1.57628	2.48437	3.07571	3.23954	7.5122	893.054	8.48e-191	8.63e-189	90.7747	60.9729	220.606	422.969	654.036	681.995	273.969	355.226	0.771255	-0.965257	-1.07403	-0.491366	0.247266	1.09067	1.19272	2.2512	-0.211893	-0.0202516	-0.0725542	0.103443	2.22e-15	1	0.19313	AT1G30900	protein_coding	VACUOLAR SORTING RECEPTOR 6
192	Pjv1_00018641-RA	2.12131	3.35493	3.69555	4.29752	4.36758	6.85141	892.253	1.26e-190	1.28e-188	29.9266	80.9291	197.742	253.023	398.509	382.814	151.882	223.824	0.678578	-1.27663	-0.940828	-0.171727	0.192251	1.15013	1.0468	2.11557	0.206043	0.28294	-0.267104	-0.0640674	5e-16	1	0.253029	AT3G13380	protein_coding	BRI1-like 3
193	Pjv1_00024774-RA	-2.20066	-2.28288	-2.76723	-2.89576	-2.71493	6.87541	890.808	2.6e-190	2.61e-188	686.994	157.879	149.895	101.608	88.7581	119.663	231.572	217.466	1.06486	2.02757	-0.257316	-0.291792	-0.500313	-0.555802	-0.422346	-1.32116	-1.06652	-0.905976	-0.423219	0.0403951	2.36e-15	3	0.144171	AT3G28860	protein_coding	ATP binding cassette subfamily B19
194	Pjv1_00019852-RA	3.86602	1.73673	-1.95537	-3.63553	-6.22343	3.99868	890.712	2.72e-190	2.73e-188	10.0229	133.59	29.8613	1.54642	0.591312	1.54139	52.1784	29.5255	1.76723	-0.373767	1.99439	0.0064353	-0.536219	-0.554524	-0.536316	-1.75558	0.161938	1.50311	0.992889	-0.103107	-4e-15	9	0.180779	AT2G30130	protein_coding	Lateral organ boundaries (LOB) domain family protein
195	Pjv1_00006779-RA	-0.246781	1.5654	2.61408	2.63462	2.70797	8.60929	887.832	1.14e-189	1.14e-187	225.51	149.39	564.086	1206	1225.34	1201.26	511.284	761.932	0.671036	-1.04917	-1.19805	-0.386959	0.868538	0.906366	0.859267	2.25736	0.534984	-0.658289	0.2884	0.12277	2.22e-15	1	0.648525	AT5G60690	protein_coding	Homeobox-leucine zipper family protein / lipid-binding START domain-containing protein
196	Pjv1_00013810-RA	2.27295	4.09648	5.12081	5.99501	6.38077	6.69841	885.362	3.92e-189	3.88e-187	15.4777	24.5794	98.9751	203.445	397.346	448.487	187.46	198.052	0.946523	-0.973933	-0.925381	-0.52852	0.0287712	1.06313	1.33593	2.17383	-0.453467	0.274908	-0.128199	0.187981	2.33e-15	1	0.333308	AT3G54890	protein_coding	photosystem I light harvesting complex gene 1
197	Pjv1_00007075-RA	-0.653383	-1.62589	-2.23846	-2.86226	-3.76949	6.40889	881.081	3.31e-188	3.26e-186	388.903	263.928	132.482	82.8921	48.4212	39.9437	139.113	159.428	0.872572	1.64956	0.751188	-0.1937	-0.550174	-0.797965	-0.858905	-2.0998	-0.702194	-0.259451	0.18736	-0.128301	0	6	0.487296	AT3G12700	protein_coding	Eukaryotic aspartyl protease family protein
198	Pjv1_00029297-RA	-2.18905	-3.90662	-4.29335	-5.9847	-5.78441	6.1541	877.974	1.56e-187	1.53e-185	553.827	132.921	39.098	26.2727	6.23792	17.8894	212.858	129.374	1.64529	1.99406	0.0166614	-0.424114	-0.484367	-0.578489	-0.523751	-1.45559	-1.13543	-0.812905	-0.103502	-0.0236348	2.16e-15	3	0.101237	AT5G15290	protein_coding	Uncharacterised protein family (UPF0497)
199	Pjv1_00015793-RA	-1.10886	5.19502	6.52588	6.81575	6.43775	5.21733	877.693	1.79e-187	1.75e-185	5.14113	1.08964	46.0828	120.323	150.563	107.241	63.1173	71.7402	0.879803	-1.05516	-1.11935	-0.406504	0.769727	1.24884	0.56246	2.22414	0.473572	-0.570681	0.301582	-0.398479	1.69e-15	1	0.450018	AT5G60900	protein_coding	receptor-like protein kinase 1
200	Pjv1_00002403-RA	-1.54525	-4.25196	-4.25031	-5.33336	-5.82023	6.36795	874.71	7.91e-187	7.69e-185	586.668	222.696	32.2008	28.3261	10.3244	21.5431	228.322	150.293	1.51918	1.91123	0.31711	-0.517218	-0.534189	-0.613032	-0.563897	-1.59851	-1.21507	-0.603801	0.146266	-0.0444258	1.89e-15	3	0.253338	AT4G13580	protein_coding	Disease resistance-responsive (dirigent-like protein) family protein
201	Pjv1_00002482-RA	-1.14036	-2.87654	-3.99458	-3.45043	-3.36809	4.7391	873.041	1.82e-186	1.76e-184	156.696	76.2919	22.0597	8.51958	12.652	17.7402	58.32	48.9933	1.19037	1.84676	0.468083	-0.461823	-0.693993	-0.623136	-0.53589	-1.72011	-1.2693	-0.338487	0.0731904	-0.048648	1.78e-15	3	0.406169	AT3G05390	protein_coding
202	Pjv1_00012521-RA	-3.26885	-4.53116	-5.18409	-6.45878	-7.11533	5.96452	872.955	1.9e-186	1.82e-184	555.884	62.1004	25.6202	12.5916	5.7835	10.7598	218.357	112.123	1.94747	2.03228	-0.229088	-0.396155	-0.455822	-0.487	-0.464211	-1.26623	-1.13193	-0.956166	-0.275734	-0.0402112	2.61e-15	3	0.16665	AT5G12380	protein_coding	annexin 8
203	Pjv1_00004280-RA	6.35625	7.89669	8.26465	8.45507	8.22274	6.27618	870.246	7.31e-186	7e-184	8.01069	54.6908	165.933	217.815	255.042	202.799	97.8939	150.715	0.649529	-1.45775	-0.980903	0.155457	0.68543	1.06572	0.532044	1.9461	1.1405	-0.142485	-0.123577	-0.285861	-6.11e-16	7	0.77355	AT4G37340	protein_coding	cytochrome P450, family 81, subfamily D, polypeptide 3
204	Pjv1_00012572-RA	-0.852408	-1.53412	-2.08843	-2.66575	-2.49251	6.64037	867.811	2.46e-185	2.34e-183	442.702	260.719	160.609	105.138	64.8865	90.916	143.079	187.495	0.763109	1.78368	0.511773	-0.187913	-0.575603	-0.856928	-0.675004	-1.97718	-0.812813	-0.38849	-0.0225765	0.059359	6.11e-16	3	0.381906	AT2G36910	protein_coding	ATP binding cassette subfamily B1
205	Pjv1_00020307-RA	-2.10309	-2.23577	-2.46795	-2.61578	-2.68948	6.63727	864.971	1.01e-184	9.6e-183	560.552	136.884	124.919	102.718	89.0758	99.3085	184.541	185.576	0.994421	2.03194	-0.263855	-0.328692	-0.448995	-0.522922	-0.467473	-1.29261	-1.05523	-0.970887	-0.351238	-0.0107175	2.11e-15	3	0.147404	AT1G60890	protein_coding	Phosphatidylinositol-4-phosphate 5-kinase family protein
206	Pjv1_00015410-RA	-3.28342	-2.97877	-2.47244	-3.05223	-2.94396	6.6657	863.901	1.73e-184	1.63e-182	659.551	70.5569	88.8597	125.21	77.4023	98.6868	232.432	186.711	1.24488	2.03431	-0.499734	-0.420989	-0.264598	-0.470283	-0.37871	-0.999793	-1.03269	-1.24706	-0.286984	0.0541077	2.94e-15	3	0.404748	AT3G14310	protein_coding	pectin methylesterase 3
207	Pjv1_00017945-RA	2.94816	6.40323	6.74392	6.49746	6.34332	6.11114	863.556	2.05e-184	1.93e-182	7.76467	14.6624	180.616	234.629	197.095	170.398	97.7564	134.194	0.72847	-1.29331	-1.22275	0.474874	1.0274	0.643444	0.370345	1.699	1.76337	-0.660323	-0.285116	0.00689458	-1.19e-15	7	0.21785	AT1G15125	protein_coding	S-adenosyl-L-methionine-dependent methyltransferases superfamily protein
208	Pjv1_00013095-RA	-3.41197	0.0366378	5.43103	6.96561	7.48463	5.28033	862.566	3.36e-184	3.14e-182	5.17553	1.10038	1.40091	54.3393	168.77	214.427	94.2436	74.2023	1.27009	-0.732429	-0.775669	-0.772481	-0.210762	1.00344	1.4879	2.06148	-1.0056	0.424975	-0.0429177	0.297883	2.66e-15	4	0.451718	AT1G56670	protein_coding	GDSL-like Lipase/Acylhydrolase superfamily protein
209	Pjv1_00015095-RA	1.55115	4.04917	4.75476	5.72693	6.05038	6.25866	861.773	4.99e-184	4.64e-182	11.9196	12.817	86.7342	142.537	293.804	326.884	136.97	145.783	0.939552	-0.977314	-0.970762	-0.431104	-0.0236958	1.08068	1.32219	2.14483	-0.39873	0.315997	-0.283294	0.155849	2.11e-15	1	0.333813	AT1G42970	protein_coding	glyceraldehyde-3-phosphate dehydrogenase B subunit
210	Pjv1_00021815-RA	-3.77752	-2.27957	0.700198	1.8311	1.51223	6.16198	861.569	5.52e-184	5.11e-182	91.6196	5.32671	16.4198	144.866	331.628	239.694	128.386	138.259	0.928593	-0.363273	-1.03541	-0.949004	0.0514601	1.50615	0.790076	2.12991	-0.988829	-0.270899	0.172106	-0.58079	3.5e-15	1	0.700318	AT5G22580	protein_coding	Stress responsive A/B Barrel Domain
211	Pjv1_00008275-RA	0.410531	-1.23096	-3.52472	-5.5907	-5.55361	6.3519	860.043	1.18e-183	1.09e-181	302.1	441.788	139.539	22.5573	5.11591	14.6702	181.009	154.295	1.17313	0.816564	1.58828	-0.0815221	-0.727798	-0.824155	-0.771372	-2.29034	-0.430384	0.777941	0.565311	-0.0933724	-2.11e-15	6	0.720718	AT2G18180	protein_coding	Sec14p-like phosphatidylinositol transfer family protein
212	Pjv1_00017384-RA	0.204725	-1.88433	-4.63146	-9.90156	-10.3664	8.45942	857.805	3.6e-183	3.3e-181	1526.22	1946.34	450.348	42.7375	6.82114	34.2235	854.15	667.782	1.27908	1.00502	1.49688	-0.254562	-0.731774	-0.773824	-0.741742	-2.20747	-0.689445	0.619365	0.632832	-0.112433	-1.61e-15	6	0.67746	AT1G30870	protein_coding	Peroxidase superfamily protein
213	Pjv1_00013449-RA	-1.42437	-2.04375	-2.90075	-2.851	-2.55774	5.91252	857.72	3.76e-183	3.43e-181	321.791	127.025	81.9638	41.7488	41.1902	60.5131	107.461	112.372	0.956299	1.94879	0.136354	-0.282969	-0.657196	-0.662395	-0.482582	-1.63851	-1.11765	-0.548885	-0.284407	0.040866	1.67e-15	3	0.124694	AT5G50150	protein_coding	Protein of Unknown Function (DUF239)
214	Pjv1_00025908-RA	-3.14116	-8.44887	-6.69747	-7.43947	-5.71507	3.65019	857.35	4.52e-183	4.1e-181	115.126	14.1212	0.59009	0.365904	0.796664	2.7525	45.7831	22.292	2.05379	2.02769	-0.178469	-0.474017	-0.478913	-0.469505	-0.426785	-1.24034	-1.23652	-0.912365	-0.196091	-0.0326655	2.69e-15	3	0.201714	AT4G11280	protein_coding	1-aminocyclopropane-1-carboxylic acid (acc) synthase 6
215	Pjv1_00005946-RA	5.20062	5.79367	6.2946	6.60873	6.50776	6.0628	857.09	5.14e-183	4.65e-181	8.92719	76.9679	117.897	169.503	216.489	188.141	77.5087	129.654	0.597811	-1.55759	-0.679748	-0.151685	0.514118	1.12032	0.754588	2.02911	0.677289	0.20905	0.194264	-0.205589	1.11e-16	1	0.634153	AT4G37750	protein_coding	Integrase-type DNA-binding superfamily protein
216	Pjv1_00020412-RA	-0.636308	-3.42617	-5.9812	-11.4466	-11.4466	5.66336	856.764	6.05e-183	5.44e-181	303.515	218.229	30.3945	2.57747	0.805663	4.64777	132.966	93.3615	1.4242	1.5805	0.939095	-0.473558	-0.682762	-0.696088	-0.667192	-1.9578	-1.11902	-0.0130281	0.437478	-0.0988202	6.11e-16	6	0.807997	AT1G08990	protein_coding	plant glycogenin-like starch initiation protein 5
217	Pjv1_00028525-RA	0.455823	-1.56007	-4.9518	-10.1991	-11.6099	6.47926	856.142	8.25e-183	7.39e-181	345.397	520.927	127.548	7.46513	1.47773	8.52485	217.529	168.557	1.29054	0.812949	1.61988	-0.188522	-0.74055	-0.768075	-0.735678	-2.22062	-0.560537	0.799859	0.66582	-0.116103	-1.83e-15	6	0.872578	AT1G11920	protein_coding	Pectin lyase-like superfamily protein
218	Pjv1_00014198-RA	-0.756141	-1.58511	-2.21833	-2.63506	-2.59957	7.63781	855.807	9.75e-183	8.69e-181	880.81	559.127	312.163	191.618	132.277	170.329	292.618	374.387	0.781591	1.73066	0.631335	-0.212647	-0.6246	-0.827395	-0.697354	-2.02172	-0.852613	-0.26521	0.0448334	0.0060578	1.11e-16	3	0.545062	AT3G10300	protein_coding	Calcium-binding EF-hand family protein
219	Pjv1_00028955-RA	-2.22018	-2.25725	-4.04488	-4.83994	-5.3786	4.208	854.54	1.83e-182	1.63e-180	127.102	29.0137	28.3379	7.021	3.49969	5.39552	47.3265	33.3949	1.41718	1.98	-0.0925732	-0.106854	-0.557276	-0.63168	-0.591622	-1.60461	-0.855281	-0.75829	-0.501997	-0.0392281	1.55e-15	3	0.0653504	AT2G20900	protein_coding	diacylglycerol kinase 5
220	Pjv1_00001189-RA	-2.19433	-4.2376	-6.71202	-7.69681	-7.27065	4.08255	850.569	1.32e-181	1.17e-179	140.54	32.9177	7.34291	0.58539	0.784678	1.94804	55.2156	30.6865	1.79935	1.98954	0.0404092	-0.422771	-0.545155	-0.541546	-0.520477	-1.46659	-1.1869	-0.741107	-0.137736	-0.0630748	2.11e-15	3	0.121815	AT2G45050	protein_coding	GATA transcription factor 2
221	Pjv1_00016414-RA	-0.758415	-2.45257	-4.22972	-5.79464	-6.28753	6.74503	849.506	2.25e-181	1.98e-179	610.913	400.666	121.891	28.267	8.09088	20.7804	250.457	198.435	1.26216	1.6469	0.80745	-0.305615	-0.679429	-0.759986	-0.709321	-2.03407	-0.959263	-0.0998229	0.205682	-0.0732439	4.44e-16	6	0.634066	AT3G03050	protein_coding	cellulose synthase-like D3
222	Pjv1_00009022-RA	0.374733	-1.54111	-5.00554	-10.2332	-11.3801	8.7252	846.755	8.86e-181	7.76e-179	1692.54	2430.14	635.697	32.714	8.0507	41.2758	1026.87	806.735	1.27287	0.862627	1.58093	-0.166563	-0.753771	-0.777789	-0.745433	-2.24253	-0.565017	0.767871	0.607037	-0.117003	-2.05e-15	6	0.772836	AT3G10710	protein_coding	root hair specific 12
223	Pjv1_00008548-RA	-1.77381	-1.7931	-2.27063	-2.9101	-3.22722	7.104	844.139	3.26e-180	2.84e-178	732.296	229.144	226.116	157.902	92.2095	94.7199	241.219	255.398	0.944481	1.97704	-0.108838	-0.121392	-0.404182	-0.676517	-0.666109	-1.59737	-0.719112	-0.922778	-0.370874	-0.0300312	1.28e-15	3	0.0523156	AT2G15320	protein_coding	Leucine-rich repeat (LRR) family protein
224	Pjv1_00021425-RA	-1.43655	-2.25094	-3.57371	-5.05519	-5.53803	6.87976	843.151	5.34e-180	4.63e-178	739.934	298.696	166.428	59.4624	15.33	29.9076	276.83	218.293	1.26816	1.88434	0.290441	-0.187354	-0.573747	-0.733168	-0.680509	-1.83833	-0.867348	-0.544161	-0.176495	-0.038572	1.22e-15	3	0.159886	AT1G60710	protein_coding	NAD(P)-linked oxidoreductase superfamily protein
225	Pjv1_00023169-RA	8.08446	7.95882	3.8342	-2.53039	-2.53039	5.05357	840.315	2.19e-179	1.89e-177	3.41353	190.054	172.737	8.37463	0.570476	3.29101	91.8498	63.0734	1.45624	-0.649537	1.38248	1.19394	-0.595524	-0.680491	-0.650871	-1.94136	1.41523	1.56543	-0.454159	-0.0684513	-6.27e-15	9	1.88923	NA	NA	NA
226	Pjv1_00012462-RA	-1.41059	-1.75731	-2.35163	-3.2534	-3.21622	8.45967	838.262	6.1e-179	5.24e-177	1858.47	738.348	580.365	369.537	170.587	242.523	624.019	659.972	0.945523	1.92062	0.125598	-0.127571	-0.465426	-0.784247	-0.668969	-1.77392	-0.734163	-0.731975	-0.254217	0.0368495	9.44e-16	3	0.0762413	AT5G13710	protein_coding	sterol methyltransferase 1
227	Pjv1_00009081-RA	-2.54734	-3.43277	-3.23897	-3.61057	-3.60551	5.69683	838.173	6.37e-179	5.46e-177	366.776	66.4639	35.1311	38.6053	26.5676	37.5619	133.734	95.1844	1.40499	2.03084	-0.214759	-0.449052	-0.423073	-0.513086	-0.430875	-1.2382	-1.16191	-0.981374	-0.196691	0.0112131	2.61e-15	3	0.182032	AT1G74160	protein_coding
228	Pjv1_00019112-RA	1.01944	2.13798	2.99396	3.08379	3.14615	7.73739	837.2	1.03e-178	8.82e-177	95.0097	147.228	331.156	614.872	667.726	642.013	259.41	416.334	0.623082	-1.23867	-1.03738	-0.328354	0.765343	0.96909	0.869968	2.22634	0.571249	-0.372568	0.2762	0.0576689	9.99e-16	1	0.507131	AT2G27230	protein_coding	transcription factor-related
229	Pjv1_00023200-RA	-3.85878	-6.84736	-6.652	-6.15094	-7.58516	6.9872	837.045	1.12e-178	9.49e-177	1209.23	88.8294	9.5351	5.25094	11.3578	20.8206	483.589	224.171	2.15724	2.03697	-0.279868	-0.443838	-0.452697	-0.440069	-0.420501	-1.17554	-1.19674	-0.982266	-0.269644	-0.0436395	2.47e-15	3	0.239961	NA	NA	NA
230	Pjv1_00005204-RA	1.55937	4.08221	9.59623	11.0711	11.5864	5.96131	836.692	1.33e-178	1.13e-176	5.00125	1.74903	2.6336	92.9397	270.083	337.985	149.494	118.399	1.26263	-0.758542	-0.780296	-0.774379	-0.170301	1.01465	1.46887	2.08491	-0.961539	0.396405	-0.00813496	0.282327	2.66e-15	4	0.488453	AT5G57560	protein_coding	Xyloglucan endotransglucosylase/hydrolase family protein
231	Pjv1_00004983-RA	-1.14378	-1.43439	-1.80989	-2.26517	-2.31127	8.39796	834.839	3.36e-178	2.82e-176	1476.72	705.855	573.377	432.888	295.617	337.437	438.601	636.982	0.688561	1.91457	0.15703	-0.145017	-0.465329	-0.778303	-0.682956	-1.78491	-0.745377	-0.718923	-0.216617	0.0204895	1.44e-15	3	0.0854175	AT4G14360	protein_coding	S-adenosyl-L-methionine-dependent methyltransferases superfamily protein
232	Pjv1_00002948-RA	-0.129906	-1.6271	-3.03422	-3.80521	-4.06658	6.97833	834.666	3.66e-178	3.06e-176	551.201	545.346	188.834	63.2747	28.5344	46.8338	247.354	237.337	1.04221	1.26888	1.24521	-0.196089	-0.703698	-0.844146	-0.770165	-2.24219	-0.69537	0.33321	0.418358	-0.0652794	-8.33e-16	6	0.358009	AT4G26010	protein_coding	Peroxidase superfamily protein
233	Pjv1_00008920-RA	-0.580698	-3.56727	-7.13444	-7.79626	-8.23053	5.47456	831.883	1.46e-177	1.22e-175	266.121	195.648	23.884	0.300115	0.707048	4.11722	117.934	81.7962	1.44181	1.56294	0.965382	-0.491054	-0.691029	-0.687578	-0.658662	-1.95198	-1.13922	0.015786	0.464152	-0.101657	6.11e-16	6	0.829878	AT4G34050	protein_coding	S-adenosyl-L-methionine-dependent methyltransferases superfamily protein
234	Pjv1_00026324-RA	-1.25279	-1.79246	-2.19458	-2.68421	-2.97857	6.74605	831.569	1.71e-177	1.42e-175	531.26	238.004	161.938	118.595	77.5606	79.6745	172.461	201.172	0.857282	1.91398	0.213566	-0.227495	-0.478814	-0.716749	-0.704492	-1.76479	-0.838177	-0.69306	-0.11705	-0.0504076	1.05e-15	3	0.103658	AT2G26640	protein_coding	3-ketoacyl-CoA synthase 11
235	Pjv1_00016963-RA	-1.86827	-2.08618	-2.02775	-2.07242	-1.95757	6.7988	820.114	5.15e-175	4.26e-173	542.148	155.761	133.855	136.663	129.666	152.224	163.839	208.386	0.786228	2.03713	-0.321201	-0.454904	-0.437766	-0.480471	-0.342789	-1.12714	-1.21177	-1.00439	-0.281616	0.051426	2.97e-15	3	0.278984	AT4G22340	protein_coding	cytidinediphosphate diacylglycerol synthase 2
236	Pjv1_00009108-RA	-0.60977	-1.53936	-2.58312	-3.50654	-3.86151	6.44379	817.993	1.48e-174	1.22e-172	413.157	288.88	149.287	67.2048	27.978	39.5462	155.724	164.342	0.94756	1.59779	0.799736	-0.096678	-0.623779	-0.875678	-0.801392	-2.18055	-0.65156	-0.119606	0.076416	-0.0362131	-3.33e-16	6	0.348123	AT1G60600	protein_coding	UbiA prenyltransferase family protein
237	Pjv1_00013390-RA	-0.884056	-3.26855	-5.65359	-8.75444	-8.01184	5.83751	814.349	9.1e-174	7.46e-172	360.831	218.455	40.4079	4.79171	1.26369	5.77292	150.428	105.254	1.42919	1.69901	0.752531	-0.431077	-0.667843	-0.691296	-0.66132	-1.91244	-1.11514	-0.170837	0.278695	-0.0902925	7.22e-16	3	0.763293	AT2G37670	protein_coding	Transducin/WD40 repeat-like superfamily protein
238	Pjv1_00025450-RA	2.5535	4.39836	4.35232	5.87381	5.98932	5.00387	812.736	2.03e-173	1.66e-171	5.32307	10.8788	44.3904	42.1996	132.345	128.648	56.4038	60.6308	0.930282	-0.980568	-0.882068	-0.287932	-0.326773	1.27144	1.2059	1.98188	-0.494821	0.645168	-0.582655	-0.143935	1.44e-15	1	0.463477	AT2G01610	protein_coding	Plant invertase/pectin methylesterase inhibitor superfamily protein
239	Pjv1_00023155-RA	-0.659463	-2.77401	-5.22321	-9.61817	-9.61817	3.92921	811.84	3.18e-173	2.58e-171	88.9735	60.6858	13.5829	1.33242	0.242257	1.39755	37.902	27.7024	1.36818	1.61657	0.87023	-0.372527	-0.695742	-0.724505	-0.694024	-2.00819	-1.03432	-0.0443832	0.293262	-0.0957432	5.55e-16	6	0.694799	AT1G62770	protein_coding	Plant invertase/pectin methylesterase inhibitor superfamily protein
240	Pjv1_00011225-RA	-1.42826	-1.73333	-2.09326	-2.81003	-2.69364	7.38995	804.315	1.35e-171	1.09e-169	833.806	328.817	265.333	200.731	110.658	149.435	266.099	314.796	0.845304	1.95044	0.0526877	-0.185886	-0.428658	-0.767154	-0.621431	-1.67938	-0.789009	-0.815038	-0.228918	0.0671391	1.11e-15	3	0.0460421	AT4G14360	protein_coding	S-adenosyl-L-methionine-dependent methyltransferases superfamily protein
241	Pjv1_00016999-RA	-0.940609	-2.20509	-2.52722	-2.55132	-2.7922	7.73323	803.267	2.27e-171	1.83e-169	1042.34	580.245	238.077	181.093	171.2	177.577	352.429	398.422	0.884564	1.82708	0.515914	-0.45497	-0.616658	-0.644729	-0.626636	-1.77006	-1.16472	-0.393179	0.170069	-0.0862527	1.55e-15	3	0.416479	AT4G14420	protein_coding	HR-like lesion-inducing protein-related
242	Pjv1_00001366-RA	0.23009	-1.83751	-5.05252	-8.14363	-9.19242	8.43601	799.564	1.44e-170	1.15e-168	1480.39	1923.45	455.412	27.2178	8.72394	42.9171	838.629	656.352	1.27771	0.982601	1.51092	-0.239605	-0.750194	-0.772246	-0.731474	-2.21241	-0.684042	0.65913	0.61546	-0.109578	-1.55e-15	6	0.697923	AT1G48930	protein_coding	glycosyl hydrolase 9C1
243	Pjv1_00001705-RA	-1.28262	-1.99301	-2.82504	-4.28357	-4.01576	4.47412	796.281	7.38e-170	5.9e-168	123.942	54.2362	33.0139	17.4063	4.44588	10.2951	44.6159	40.5566	1.10009	1.86897	0.306608	-0.16906	-0.518881	-0.809369	-0.678268	-1.86798	-0.789543	-0.578823	-0.136236	0.0347706	1.11e-15	3	0.171902	AT4G13840	protein_coding	HXXXD-type acyl-transferase family protein
244	Pjv1_00010366-RA	-3.39146	-4.73778	-4.86241	-5.91657	-5.44644	3.11898	795.768	9.52e-170	7.58e-168	74.4621	7.37641	2.93871	2.07227	0.690857	2.69248	29.1982	15.0388	1.94152	2.03517	-0.262427	-0.414412	-0.444086	-0.491398	-0.422845	-1.22055	-1.15251	-0.979339	-0.276158	-0.00252699	2.75e-15	3	0.19695	NA	NA	NA
245	Pjv1_00005010-RA	-2.39921	-4.25422	-5.25318	-5.03717	-6.85899	4.97164	795.569	1.05e-169	8.34e-168	258.074	52.8178	13.8627	4.9559	6.172	4.40104	100.367	56.7139	1.7697	2.00625	-0.0388194	-0.426946	-0.515689	-0.503573	-0.521218	-1.40059	-1.17974	-0.813531	-0.164369	-0.0866308	2.28e-15	3	0.127059	AT3G23530	protein_coding	Cyclopropane-fatty-acyl-phospholipid synthase
246	Pjv1_00014098-RA	-0.348146	-1.18409	-2.09004	-2.67618	-2.80965	8.45426	795.219	1.25e-169	9.89e-168	1397.97	1172.27	653.564	329.161	195.859	242.913	511.026	665.29	0.768125	1.43374	0.992091	-0.0229448	-0.657753	-0.918604	-0.826528	-2.29315	-0.529766	0.0947469	0.128711	-0.0308459	-8.88e-16	6	0.178728	AT4G27720	protein_coding	Major facilitator superfamily protein
247	Pjv1_00018599-RA	1.87266	2.47172	3.29162	3.37024	3.42822	6.94467	795.071	1.35e-169	1.06e-167	46.4936	123.842	191.481	345.952	371.226	364.216	139.403	240.535	0.579552	-1.39195	-0.837093	-0.351889	0.756205	0.937506	0.887221	2.17922	0.601158	-0.188943	0.433466	0.0892533	9.99e-16	1	0.612258	AT3G25500	protein_coding	formin homology 1
248	Pjv1_00009513-RA	-1.83306	-2.76071	-2.70716	-3.47176	-3.66122	5.25634	794.952	1.43e-169	1.12e-167	236.075	70.4081	36.2978	36.6255	18.6955	24.4776	83.1071	70.4298	1.18	1.99315	-0.000261124	-0.4107	-0.406757	-0.622503	-0.552928	-1.46267	-1.0459	-0.896971	-0.0614384	0.00513582	2.33e-15	3	0.0820705	AT3G08600	protein_coding	Protein of unknown function (DUF1191)
249	Pjv1_00026689-RA	4.05028	5.94395	6.53234	6.66813	6.72258	5.93626	793.609	2.79e-169	2.18e-167	6.86225	28.3408	113.059	173.952	195.371	184.742	82.4387	117.054	0.704277	-1.33666	-1.07612	-0.0484631	0.690177	0.949996	0.821062	2.11407	0.835902	-0.237945	-0.0396379	0.0264234	6.11e-16	1	0.66274	AT5G48800	protein_coding	Phototropic-responsive NPH3 family protein
250	Pjv1_00014918-RA	1.597	3.8424	4.73911	4.95172	5.51034	6.69628	793.031	3.72e-169	2.89e-167	18.6137	26.5824	140.212	269.318	313.008	420.14	162.826	197.979	0.822443	-1.10157	-1.05263	-0.354776	0.438129	0.70645	1.36441	2.18848	0.132341	-0.0765072	-0.0245633	0.580406	1.22e-15	1	0.67949	AT4G30110	protein_coding	heavy metal atpase 2
251	Pjv1_00025317-RA	3.33979	2.01511	0.630498	-0.560902	-1.14034	5.1051	791.576	7.68e-169	5.95e-167	23.4835	223.265	87.5797	31.549	10.9583	13.2697	82.4583	65.0176	1.26825	-0.503698	1.91912	0.273619	-0.405885	-0.655595	-0.627564	-1.82518	0.613634	1.43589	0.835217	-0.0603511	-4.61e-15	9	0.360561	AT3G26430	protein_coding	GDSL-like Lipase/Acylhydrolase superfamily protein
252	Pjv1_00026083-RA	0.667237	0.237458	-1.32942	-3.21713	-5.4912	6.23016	791.188	9.32e-169	7.19e-167	197.067	321.114	237.834	76.0174	14.5741	13.9745	127.489	143.43	0.888861	0.420714	1.39372	0.740485	-0.528771	-1.01072	-1.01542	-2.51104	0.768978	0.783985	-0.0610776	-0.0736948	-4.5e-15	6	1.04719	AT5G42510	protein_coding	Disease resistance-responsive (dirigent-like protein) family protein
253	Pjv1_00016138-RA	-2.24732	-3.99895	-4.78812	-6.21143	-6.52716	4.06011	790.681	1.2e-168	9.22e-167	133.537	30.1476	8.41605	4.05993	1.40067	3.40015	51.7377	30.1602	1.71543	1.99809	-0.000243589	-0.420276	-0.504473	-0.555871	-0.517225	-1.44166	-1.15449	-0.801823	-0.135085	-0.0402654	2.22e-15	3	0.107382	AT5G25830	protein_coding	GATA transcription factor 12
254	Pjv1_00005821-RA	-0.0248335	-0.325494	-1.01245	-2.58269	-2.87851	8.48224	789.305	2.38e-168	1.82e-166	1115.23	1158.62	932.613	567.881	154.963	195.647	448.289	687.493	0.652063	0.954155	1.05095	0.546789	-0.266819	-1.18792	-1.09716	-2.50513	0.631669	0.0435589	0.0518701	0.0624127	-3.44e-15	6	0.334899	AT1G68570	protein_coding	Major facilitator superfamily protein
255	Pjv1_00015271-RA	-0.116484	1.21834	3.10642	3.58589	3.48989	5.23082	787.29	6.5e-168	4.95e-166	14.7073	9.683	26.891	103.761	149.84	127.556	62.2173	72.073	0.863253	-0.922022	-1.00278	-0.726198	0.509311	1.24993	0.891754	2.3132	-0.185471	-0.334063	0.408368	-0.207265	2.78e-15	1	0.187132	AT1G68810	protein_coding	basic helix-loop-helix (bHLH) DNA-binding superfamily protein
256	Pjv1_00001111-RA	6.76541	6.62339	4.41019	3.1614	3.04065	6.16469	784.311	2.87e-167	2.18e-165	10.4436	367.177	331.555	66.1911	24.2849	34.808	164.308	139.077	1.18142	-0.782877	1.38825	1.17145	-0.443591	-0.698637	-0.634593	-1.83371	1.56371	1.49954	-0.298868	-0.0127252	-6.38e-15	9	1.95864	AT5G06720	protein_coding	peroxidase 2
257	Pjv1_00001047-RA	-0.196056	7.45106	8.46412	8.70781	8.46796	5.54199	782.216	8.14e-167	6.15e-165	3.95015	1.38144	70.6922	146.83	178.889	141.208	76.658	90.4917	0.847128	-1.12893	-1.16244	-0.258283	0.734926	1.15314	0.661588	2.20394	0.603406	-0.483225	0.115399	-0.249998	1.55e-15	1	0.453653	AT5G42240	protein_coding	serine carboxypeptidase-like 42
258	Pjv1_00028326-RA	-1.13361	-2.88707	-4.13802	-4.7756	-5.97029	6.60388	780.526	1.89e-166	1.42e-164	627.202	308.503	87.949	31.0058	16.5978	21.5163	244.526	182.129	1.3426	1.82014	0.516813	-0.385153	-0.618024	-0.676947	-0.656832	-1.82764	-1.0825	-0.384558	0.112281	-0.0825474	1.44e-15	3	0.392343	AT3G29590	protein_coding	HXXXD-type acyl-transferase family protein
259	Pjv1_00021676-RA	-0.890275	-1.8617	-2.28751	-2.87352	-3.05412	8.68672	780.217	2.2e-166	1.65e-164	1959.69	1143.29	576.859	411.515	247.429	290.065	666.922	771.474	0.864477	1.78164	0.557507	-0.291811	-0.539732	-0.785767	-0.721837	-1.93313	-0.88088	-0.419655	0.130138	-0.0289787	9.99e-16	3	0.420567	AT4G26690	protein_coding	PLC-like phosphodiesterase family protein
260	Pjv1_00008709-RA	-2.04341	-2.04645	-2.85438	-3.6393	-3.529	5.74234	779.379	3.34e-166	2.5e-164	322.694	83.2327	83.3457	44.9808	22.9268	34.6579	112.585	98.6396	1.14138	1.99009	-0.136847	-0.135843	-0.476607	-0.672495	-0.568297	-1.5562	-0.823876	-0.86025	-0.444077	0.0274056	1.94e-15	3	0.053355	AT3G54030	protein_coding	Protein kinase protein with tetratricopeptide repeat domain
261	Pjv1_00015625-RA	-1.99808	-3.46913	-2.47783	-3.08508	-3.40222	8.27713	778.193	6.03e-166	4.49e-164	1959.92	515.677	182.351	361.762	217.131	220.329	689.204	576.195	1.19613	2.00771	-0.0878076	-0.571446	-0.311131	-0.520983	-0.516343	-1.25553	-1.15639	-1.04609	0.0919878	-0.0304766	2.72e-15	3	0.211017	AT1G70830	protein_coding	MLP-like protein 28
262	Pjv1_00003153-RA	-1.26682	-1.88088	-2.19658	-2.27899	-2.34208	7.87326	778.162	6.13e-166	4.55e-164	1106.62	489.45	318.992	247.002	225.807	247.835	341.033	439.284	0.776339	1.9568	0.147099	-0.352727	-0.563822	-0.625972	-0.561378	-1.60791	-1.09704	-0.657152	-0.136391	-0.031407	2.05e-15	3	0.104116	AT2G35610	protein_coding	xyloglucanase 113
263	Pjv1_00008710-RA	-1.79376	-2.34124	-2.26976	-2.37349	-2.17143	6.6838	776.685	1.28e-165	9.45e-164	534.454	161.816	110.178	112.833	101.634	130.106	169.201	191.837	0.882004	2.02491	-0.177426	-0.482614	-0.466925	-0.533111	-0.364837	-1.2348	-1.24231	-0.913853	-0.182928	0.0675421	2.69e-15	3	0.204916	AT3G54020	protein_coding	Arabidopsis Inositol phosphorylceramide synthase 1
264	Pjv1_00008193-RA	-2.58613	-3.14384	-3.54163	-3.98662	-4.9543	4.72729	776.25	1.59e-165	1.17e-163	193.335	34.584	23.1182	16.2822	10.3577	9.71065	71.8476	47.898	1.50001	2.02425	-0.185309	-0.344893	-0.440039	-0.522499	-0.531505	-1.35268	-1.04244	-0.952289	-0.27222	-0.0599854	2.5e-15	3	0.110166	AT1G64640	protein_coding	early nodulin-like protein 8
265	Pjv1_00012115-RA	0.173115	1.91877	3.08276	3.3063	3.30603	5.88233	775.067	2.86e-165	2.1e-163	25.895	20.8913	74.0152	171.265	204.523	189.21	83.8571	114.3	0.73366	-1.05423	-1.1139	-0.480395	0.67931	1.07591	0.893303	2.29309	0.262384	-0.442328	0.270208	-0.0273866	1.94e-15	1	0.313928	AT3G51670	protein_coding	SEC14 cytosolic factor family protein / phosphoglyceride transfer family protein
266	Pjv1_00007919-RA	-0.906809	-1.5074	-2.31948	-2.80961	-2.8638	7.86058	773.917	5.08e-165	3.71e-163	1078.1	613.19	401.991	216.719	140.139	177.218	359.837	437.893	0.821746	1.77916	0.487156	-0.0997736	-0.614652	-0.827471	-0.724425	-2.01982	-0.747541	-0.356826	-0.142184	-0.00742656	6.66e-16	3	0.382444	AT3G02230	protein_coding	reversibly glycosylated polypeptide 1
267	Pjv1_00013695-RA	-4.95547	-6.14759	-5.22916	-4.98599	-5.91478	3.8052	771.131	2.03e-164	1.48e-162	132.708	4.53667	1.56437	2.95404	3.12615	2.77457	52.9651	24.6106	2.15212	2.04091	-0.379003	-0.435121	-0.408884	-0.405634	-0.412272	-1.09183	-1.16292	-1.06694	-0.308721	-0.0541279	2.8e-15	3	0.31222	AT3G08030	protein_coding	Protein of unknown function, DUF642
268	Pjv1_00025798-RA	-0.739627	-2.52384	-4.63268	-4.10714	-4.2561	4.66119	769.892	3.77e-164	2.73e-162	140.432	90.888	25.5378	4.25974	5.68497	10.5636	56.5226	46.2277	1.2227	1.66667	0.790131	-0.366046	-0.742499	-0.717284	-0.63097	-1.9692	-1.10372	-0.0531553	0.187742	-0.0607442	6.11e-16	6	0.797251	AT1G65870	protein_coding	Disease resistance-responsive (dirigent-like protein) family protein
269	Pjv1_00000697-RA	-2.9072	-4.36416	-5.04927	-6.37398	-6.2913	3.09515	767.864	1.04e-163	7.48e-162	71.1611	10.2084	3.35303	1.75049	0.38688	2.06167	27.8172	14.8203	1.87697	2.0254	-0.165791	-0.412236	-0.469845	-0.518866	-0.458659	-1.30889	-1.15251	-0.912511	-0.230962	-0.0148527	2.61e-15	3	0.142762	AT4G15440	protein_coding	hydroperoxide lyase 1
270	Pjv1_00010371-RA	-0.377296	-1.88278	-3.57625	-4.30164	-4.37852	6.58857	766.031	2.58e-163	1.86e-161	460.113	391.625	136.16	35.2602	15.8813	34.9958	197.015	179.006	1.10061	1.42683	1.0792	-0.217473	-0.729617	-0.82798	-0.730959	-2.18903	-0.81174	0.198634	0.289578	-0.0498953	-5e-16	6	0.382412	AT2G16980	protein_coding	Major facilitator superfamily protein
271	Pjv1_00027938-RA	-0.750124	-1.75422	-2.2411	-2.50584	-2.53978	9.22452	765.878	2.78e-163	2e-161	2679.44	1705.8	841.458	571.347	445.778	534.76	888.834	1129.76	0.786744	1.7435	0.648076	-0.324364	-0.628257	-0.769531	-0.66942	-1.94854	-0.98459	-0.269551	0.146124	-0.0219519	1.05e-15	3	0.559231	AT2G35630	protein_coding	ARM repeat superfamily protein
272	Pjv1_00003454-RA	-1.54873	-4.27056	-4.08918	-6.0084	-5.74816	6.6404	765.828	2.85e-163	2.04e-161	713.047	269.632	38.6629	39.4834	8.5484	24.862	277.605	182.373	1.52219	1.91161	0.31433	-0.517676	-0.514721	-0.626156	-0.567391	-1.59897	-1.1973	-0.624469	0.160739	-0.032726	1.83e-15	3	0.246466	AT5G06200	protein_coding	Uncharacterised protein family (UPF0497)
273	Pjv1_00012829-RA	-0.505482	-1.3265	-1.78578	-2.4426	-2.38019	8.68318	765.481	3.39e-163	2.41e-161	1633.45	1226.27	689.555	483.693	278.506	364.949	538.009	779.403	0.690283	1.58742	0.830591	-0.167001	-0.549637	-0.93102	-0.770349	-2.1531	-0.657015	-0.17445	0.215733	0.0442961	-1.11e-16	6	0.367973	AT5G13740	protein_coding	zinc induced facilitator 1
274	Pjv1_00011369-RA	-0.967727	-2.17358	-3.06649	-3.41341	-3.35868	6.96832	762.411	1.56e-162	1.11e-160	663.205	366.477	156.815	77.1343	54.3431	80.7877	240.032	233.127	1.02962	1.79175	0.555549	-0.317925	-0.649882	-0.744832	-0.634661	-1.89869	-1.02803	-0.310759	0.0549844	-0.0173055	9.44e-16	3	0.434677	AT2G46210	protein_coding	Fatty acid/sphingolipid desaturase
275	Pjv1_00011433-RA	-1.10729	-1.37906	-1.59189	-2.0814	-2.16139	7.46975	760.983	3.19e-162	2.25e-160	742.016	361.208	298.488	253.402	170.432	186.059	211.474	335.267	0.630762	1.9234	0.122666	-0.17392	-0.38712	-0.779459	-0.705566	-1.74414	-0.708205	-0.820111	-0.150482	0.0197399	1.22e-15	3	0.0767505	AT2G03480	protein_coding	QUASIMODO2 LIKE 2
276	Pjv1_00000269-RA	-0.540224	-1.55139	-2.26417	-2.84412	-3.07195	7.02766	760.312	4.45e-162	3.13e-160	570.07	419.036	205.728	119.304	70.9344	84.5184	204.623	244.932	0.83543	1.58896	0.850853	-0.191589	-0.613946	-0.85033	-0.783944	-2.14114	-0.740346	-0.109374	0.199524	-0.0440371	2.22e-16	6	0.404314	AT3G20410	protein_coding	calmodulin-domain protein kinase 9
277	Pjv1_00017317-RA	-1.70344	-3.37014	-4.69733	-5.66354	-6.166	8.37607	759.658	6.16e-162	4.32e-160	2433.25	812.647	250.784	78.4735	39.7499	70.3458	937.356	614.209	1.52612	1.94061	0.2117	-0.387713	-0.571539	-0.61285	-0.58021	-1.62669	-1.12701	-0.619018	-0.066705	-0.0597521	1.78e-15	3	0.142769	AT5G67400	protein_coding	root hair specific 19
278	Pjv1_00028734-RA	-0.975019	-1.31053	-2.06646	-2.91784	-3.10335	6.73738	757.339	1.96e-161	1.37e-159	489.935	262.806	207.65	118.121	58.2936	70.1392	162.3	201.158	0.806829	1.77928	0.379844	0.0400028	-0.511623	-0.880247	-0.807262	-2.05252	-0.500294	-0.499165	-0.244592	-0.00342551	1.11e-16	3	0.352602	AT3G56130	protein_coding	biotin/lipoyl attachment domain-containing protein
279	Pjv1_00023996-RA	-3.23719	-5.36181	-4.11674	-5.71019	-6.74724	6.22431	756.039	3.74e-161	2.6e-159	654.683	74.5254	16.2435	36.9889	8.85131	14.7355	256.051	134.338	1.90602	2.03219	-0.233596	-0.461214	-0.380193	-0.490084	-0.467103	-1.21545	-1.13339	-1.03784	-0.161462	-0.0261949	2.94e-15	3	0.19537	AT2G45180	protein_coding	Bifunctional inhibitor/lipid-transfer protein/seed storage 2S albumin superfamily protein
280	Pjv1_00013409-RA	-0.856102	-2.10828	-2.92144	-3.58505	-3.26746	5.87732	755.518	4.84e-161	3.36e-159	303.959	180.763	74.358	39.0133	20.5695	37.6838	111.501	109.391	1.01929	1.74499	0.640099	-0.314195	-0.631186	-0.7966	-0.64311	-1.95104	-0.981146	-0.266204	0.127519	0.0195068	7.22e-16	3	0.549212	AT3G26300	protein_coding	cytochrome P450, family 71, subfamily B, polypeptide 34
281	Pjv1_00028466-RA	-1.10614	-2.33301	-3.43575	-3.86079	-4.2522	6.06207	754.537	7.9e-161	5.46e-159	385.866	193.185	81.4628	33.7315	20.8388	27.4283	143.726	123.752	1.16141	1.8237	0.48309	-0.294235	-0.626333	-0.716036	-0.670189	-1.87713	-0.99337	-0.385581	0.00551821	-0.060765	8.88e-16	3	0.340578	AT2G44380	protein_coding	Cysteine/Histidine-rich C1 domain family protein
282	Pjv1_00012499-RA	-0.291866	1.55555	2.88169	3.25314	3.72249	6.40616	750.753	5.2e-160	3.58e-158	35.4324	20.5019	81.3322	211.464	278.574	358.38	139.369	164.281	0.848358	-0.924513	-1.03164	-0.595173	0.33855	0.820079	1.3927	2.24347	-0.271639	-0.0957054	0.0997613	0.487436	2.44e-15	1	0.549339	AT2G41510	protein_coding	cytokinin oxidase/dehydrogenase 1
283	Pjv1_00003480-RA	0.898399	4.16539	5.6119	5.70496	5.26987	6.212	750.482	5.95e-160	4.09e-158	11.5858	6.92461	93.9917	267.618	285.435	199.664	124.264	144.203	0.861728	-1.06722	-1.10473	-0.404071	0.993167	1.13655	0.446315	2.18023	0.707288	-0.788486	0.499268	-0.353639	1.72e-15	1	0.828845	AT5G01240	protein_coding	like AUXIN RESISTANT 1
284	Pjv1_00000725-RA	2.55031	5.57583	6.52258	7.0119	6.97188	5.11472	747.857	2.2e-159	1.5e-157	3.55648	4.39822	46.3757	91.4937	133.401	118.668	56.6484	66.3155	0.854226	-1.10787	-1.09301	-0.351992	0.444466	1.18424	0.924166	2.24396	0.196009	-0.158835	-0.0138594	-0.13485	1.83e-15	1	0.147251	AT2G42610	protein_coding	Protein of unknown function (DUF640)
285	Pjv1_00014493-RA	4.12603	5.61215	6.29303	6.14922	5.83145	5.2415	747.773	2.29e-159	1.56e-157	5.23009	26.1279	75.9457	125.114	114.297	87.2571	47.7918	72.3286	0.66076	-1.40398	-0.966708	0.0756843	1.10448	0.878149	0.312366	1.88555	1.46503	-0.610066	0.305003	-0.222567	1.39e-16	7	0.434443	AT2G37650	protein_coding	GRAS family transcription factor
286	Pjv1_00007857-RA	-3.51263	2.7321	8.18811	8.49774	7.25756	8.14827	747.322	2.87e-159	1.95e-157	32.3637	8.76964	20.8171	1243.01	1524.92	606.695	674.056	572.764	1.17685	-0.801713	-0.836716	-0.818843	0.994351	1.41258	0.0503392	2.04982	0.277683	-0.929148	1.04518	-0.887709	2.72e-15	1	1.40723	AT1G20160	protein_coding	Subtilisin-like serine endopeptidase family protein
287	Pjv1_00016783-RA	-1.30861	-1.90608	-2.49616	-3.50836	-3.50276	6.82057	747.127	3.16e-159	2.14e-157	600.794	262.931	172.341	109.442	45.6138	68.1173	206.981	209.873	0.986219	1.88868	0.256344	-0.181334	-0.48522	-0.793597	-0.684874	-1.8281	-0.782967	-0.646329	-0.133041	0.0245973	9.99e-16	3	0.133022	AT5G39050	protein_coding	HXXXD-type acyl-transferase family protein
288	Pjv1_00002479-RA	-1.82061	-3.79907	-4.95651	-5.48897	-5.50751	4.63244	745.705	6.42e-159	4.33e-157	184.187	57.0587	13.8074	4.63427	2.10077	6.67417	71.3157	44.7437	1.59387	1.9553	0.172683	-0.433794	-0.562421	-0.597946	-0.533817	-1.55994	-1.18535	-0.651118	-0.0503757	-0.0345294	1.72e-15	3	0.147694	AT5G49760	protein_coding	Leucine-rich repeat protein kinase family protein
289	Pjv1_00025855-RA	0.224021	-1.64976	-5.48845	-10.5652	-11.9919	6.73032	745.612	6.73e-159	4.52e-157	447.001	584.441	156.506	5.68341	2.02829	10.1607	254.433	200.97	1.26603	0.966976	1.50716	-0.174757	-0.767536	-0.781902	-0.749939	-2.25011	-0.622592	0.687337	0.545785	-0.118136	-1.55e-15	6	0.644702	AT4G02270	protein_coding	root hair specific 13
290	Pjv1_00008678-RA	-1.13135	-2.00433	-2.69165	-4.0078	-4.09011	6.55107	745.477	7.19e-159	4.82e-157	513.072	252.424	135.859	79.981	24.2511	40.326	185.315	174.319	1.06308	1.82799	0.421473	-0.207541	-0.509068	-0.8098	-0.723056	-1.91599	-0.789854	-0.525699	-0.0119485	-0.000240634	8.33e-16	3	0.269692	AT3G18000	protein_coding	S-adenosyl-L-methionine-dependent methyltransferases superfamily protein
291	Pjv1_00018844-RA	-1.78755	-0.679001	3.78058	4.59389	4.26939	7.47609	745.078	8.77e-159	5.86e-157	52.2166	12.5762	18.3816	492.142	875.184	668.053	376.729	353.092	1.06694	-0.798653	-0.903875	-0.888465	0.369096	1.38586	0.836041	2.27356	-0.504842	-0.253618	0.495311	-0.390381	3.16e-15	1	0.266225	AT1G11080	protein_coding	serine carboxypeptidase-like 31
292	Pjv1_00016159-RA	9.78838	8.69121	5.76016	0	0	3.92836	743.728	1.72e-158	1.14e-156	1.18931	109.803	50.3456	5.45725	0.259375	1.4963	44.4749	28.0919	1.58319	-0.604894	1.83725	0.500367	-0.508931	-0.625803	-0.597992	-1.83786	0.776597	1.58648	0.50822	-0.0764658	-5.55e-15	9	0.541412	AT1G04180	protein_coding	YUCCA 9
293	Pjv1_00024427-RA	-2.47987	-3.56638	-4.39312	-7.32344	-10.5541	4.36773	741.19	6.08e-158	4.03e-156	166.586	32.2565	15.0868	7.07219	0.948904	1.85267	64.3823	37.3005	1.72604	2.00809	-0.078344	-0.345029	-0.469513	-0.564622	-0.550584	-1.44366	-1.04766	-0.87161	-0.22194	-0.048849	2.16e-15	3	0.075481	AT5G66120	protein_coding	3-dehydroquinate synthase, putative
294	Pjv1_00024817-RA	0.0373052	-0.87122	-1.96172	-3.22947	-3.99196	6.13462	737.623	3.59e-157	2.38e-155	257.465	282.628	147.015	65.5702	20.9389	19.5674	116.657	132.197	0.882444	1.07381	1.28951	0.127019	-0.571139	-0.953725	-0.965482	-2.42637	-0.131668	0.343744	0.307175	-0.0961997	-2.44e-15	6	0.173659	AT5G42650	protein_coding	allene oxide synthase
295	Pjv1_00017753-RA	0.555697	2.36893	3.98905	5.16548	5.72905	5.86167	734.382	1.81e-156	1.19e-154	11.6077	6.77139	29.6112	94.0922	219.791	305.7	124.415	111.262	1.11821	-0.800984	-0.839857	-0.656279	-0.138006	0.87231	1.56282	2.06908	-0.811346	0.39026	-0.127397	0.477218	2.22e-15	4	0.350218	NA	NA	NA
296	Pjv1_00012741-RA	-2.62039	-2.84441	-4.32479	-5.59405	-6.64313	5.00146	733.483	2.82e-156	1.85e-154	245.086	43.2762	37.128	11.2206	3.59036	5.7688	93.3059	57.6784	1.61769	2.00853	-0.154355	-0.220248	-0.497908	-0.579685	-0.556338	-1.47381	-0.946473	-0.864998	-0.402534	-0.0429681	2.11e-15	3	0.0688917	AT2G44740	protein_coding	cyclin p4;1
297	Pjv1_00017237-RA	-1.08394	-1.33682	-1.64422	-1.9581	-1.99962	8.62573	732.635	4.31e-156	2.82e-154	1618.87	806.81	670.992	532.513	409.805	449.17	451.203	748.027	0.60319	1.93006	0.130279	-0.170734	-0.477643	-0.749602	-0.662357	-1.74579	-0.796099	-0.72724	-0.225016	0.0109508	1.17e-15	3	0.0678927	AT2G20760	protein_coding	Clathrin light chain protein
298	Pjv1_00019525-RA	0.822321	3.483	4.29	5.11384	5.29524	6.53975	731.628	7.11e-156	4.64e-154	18.7065	14.0232	110.486	195.727	364.458	372.095	160.975	179.249	0.898052	-0.997314	-1.02641	-0.427166	0.102365	1.15054	1.19798	2.19783	-0.262677	0.16538	-0.21079	0.0312399	2.05e-15	1	0.180757	AT3G61470	protein_coding	photosystem I light harvesting complex gene 2
299	Pjv1_00017588-RA	-1.33285	-1.74074	-2.09114	-2.16657	-2.31737	6.88131	731.607	7.19e-156	4.67e-154	551.385	230.024	172.574	131.108	120.981	123.505	166.834	221.596	0.752875	1.97675	0.0505176	-0.293836	-0.542383	-0.603087	-0.587957	-1.5824	-1.02722	-0.728348	-0.233661	-0.0626563	2.05e-15	3	0.0662938	AT4G23430	protein_coding	NAD(P)-binding Rossmann-fold superfamily protein
300	Pjv1_00026643-RA	-1.24619	-1.87519	-2.15398	-2.39272	-2.51683	7.61899	730.705	1.13e-155	7.3e-154	937.187	424.114	271.264	216.14	174.672	188.734	292.934	368.685	0.794536	1.94072	0.189219	-0.332572	-0.520749	-0.66231	-0.614305	-1.66214	-1.01673	-0.676675	-0.0856283	-0.0347669	1.78e-15	3	0.101574	AT4G30160	protein_coding	villin 4
301	Pjv1_00005208-RA	-2.7344	-4.38659	-5.37798	-5.83799	-6.25571	5.32863	730.622	1.17e-155	7.58e-154	341.87	55.7368	17.3448	6.51183	4.17043	8.25359	133.442	72.3145	1.8453	2.02002	-0.124231	-0.411937	-0.493118	-0.510664	-0.480066	-1.34288	-1.1636	-0.872292	-0.220236	-0.043137	2.55e-15	3	0.132803	AT4G30270	protein_coding	xyloglucan endotransglucosylase/hydrolase 24
302	Pjv1_00029825-RA	4.51893	6.31914	6.69546	6.88588	6.76579	5.23673	728.078	4.17e-155	2.68e-153	4.61136	21.7758	78.1539	103.407	120.656	103.75	47.8819	72.0589	0.664482	-1.40862	-1.05015	0.127291	0.654691	1.01493	0.661864	2.00178	1.04053	-0.155474	-0.184225	-0.151329	2.78e-16	7	0.815856	AT1G07530	protein_coding	SCARECROW-like 14
303	Pjv1_00018256-RA	-2.00538	-3.65078	-4.96728	-4.82083	-5.45044	4.26033	727.412	5.81e-155	3.72e-153	143.705	38.7507	11.9569	3.68595	3.37269	5.30116	55.178	34.4621	1.60112	1.97983	0.0777226	-0.407866	-0.557762	-0.563439	-0.528489	-1.50788	-1.17313	-0.70701	-0.134525	-0.0546687	2.22e-15	3	0.117553	AT1G49030	protein_coding	PLAC8 family protein
304	Pjv1_00018145-RA	0.362294	-1.54261	-4.85972	-11.3157	-9.56402	6.1449	727.342	6.01e-155	3.84e-153	283.14	398.162	105.119	7.00599	1.17147	6.75805	169.008	133.559	1.26542	0.88505	1.56562	-0.168279	-0.748801	-0.783323	-0.750268	-2.2461	-0.569275	0.742632	0.600888	-0.114928	-1.89e-15	6	0.736905	AT1G12560	protein_coding	expansin A7
305	Pjv1_00024247-RA	3.05195	4.21169	5.16263	5.40637	5.15377	5.68292	725.954	1.2e-154	7.64e-153	8.75126	33.0875	76.1921	151.518	184.704	143.436	70.8309	99.6148	0.711048	-1.28282	-0.939242	-0.330685	0.732774	1.2013	0.618679	2.17853	0.597261	-0.309811	0.340405	-0.327973	1.08e-15	1	0.455631	AT5G12330	protein_coding	Lateral root primordium (LRP) protein-related
306	Pjv1_00003857-RA	-1.0206	-2.36944	-4.54881	-5.46113	-5.14311	3.75969	723.421	4.23e-154	2.69e-152	79.7622	42.4278	16.3635	2.84592	1.632	2.82296	31.3147	24.3091	1.28819	1.77084	0.578603	-0.253733	-0.685403	-0.724168	-0.686136	-1.95482	-0.974641	-0.255335	-0.00794035	-0.0793882	7.77e-16	3	0.477353	AT4G28720	protein_coding	Flavin-binding monooxygenase family protein
307	Pjv1_00029142-RA	3.2172	4.79719	5.59857	6.48696	7.10449	5.12506	721.198	1.28e-153	8.11e-152	4.25924	10.2068	34.7551	61.0612	118.399	163.295	63.4581	65.3294	0.971357	-0.962369	-0.868644	-0.481802	-0.0672589	0.836291	1.54378	2.07336	-0.51399	0.41923	-0.225294	0.508561	1.89e-15	4	0.450426	AT5G66190	protein_coding	ferredoxin-NADP(+)-oxidoreductase 1
308	Pjv1_00023898-RA	-0.254584	2.68705	6.37897	7.11257	6.59267	4.85144	720.326	1.98e-153	1.25e-151	4.02376	1.54286	5.62877	84.2744	145.879	92.2544	60.6554	55.6005	1.09092	-0.850323	-0.891225	-0.823862	0.472734	1.48838	0.604298	2.23531	-0.290014	-0.344188	0.553807	-0.627818	2.86e-15	1	0.336304	AT4G16500	protein_coding	Cystatin/monellin superfamily protein
309	Pjv1_00003119-RA	-1.60603	2.56186	7.23525	8.32993	7.35442	7.128	719.803	2.57e-153	1.61e-151	16.7244	4.71085	11.9463	390.769	848.524	379.098	335.299	275.295	1.21796	-0.771165	-0.806994	-0.785415	0.344389	1.7096	0.309583	2.07123	-0.334486	-0.269136	0.489731	-1.0551	2.76e-15	1	0.663855	AT1G04110	protein_coding	Subtilase family protein
310	Pjv1_00027701-RA	1.94547	4.53401	5.81828	5.91084	5.41268	7.28317	719.719	2.68e-153	1.68e-151	22.9219	31.2619	220.906	559.063	589.283	394.368	250.958	302.967	0.828333	-1.11591	-1.08267	-0.326993	1.02047	1.14089	0.364209	2.12795	0.844736	-0.780742	0.479851	-0.413525	1.21e-15	1	0.959098	AT1G65680	protein_coding	expansin B2
311	Pjv1_00010828-RA	-1.01622	-1.50116	-1.74424	-2.06651	-2.28204	6.8377	719.701	2.7e-153	1.69e-151	484.864	253.708	179.912	148.727	113.575	112.444	141.952	215.538	0.658591	1.89731	0.268891	-0.250975	-0.470661	-0.718297	-0.726266	-1.78678	-0.841307	-0.673086	-0.0503963	-0.0657585	1.05e-15	3	0.138575	AT3G28715	protein_coding	ATPase, V0/A0 complex, subunit C/D
312	Pjv1_00016215-RA	2.37299	3.7666	4.41202	4.64661	4.57829	5.60235	717.247	9.16e-153	5.7e-151	10.5999	30.4474	82.9844	133.215	160.834	142.491	62.4018	93.4287	0.667908	-1.32735	-1.00929	-0.167371	0.637584	1.08019	0.786234	2.15524	0.666766	-0.181526	0.0669028	-0.117976	5e-16	1	0.453925	AT5G48800	protein_coding	Phototropic-responsive NPH3 family protein
313	Pjv1_00020909-RA	-2.51185	-5.80325	-8.06777	-10.7602	-10.7602	4.44564	716.689	1.21e-152	7.51e-151	199.504	36.0729	3.44286	0.276683	0.346081	1.9965	79.2306	40.2731	1.96733	2.00971	-0.0530128	-0.464849	-0.50481	-0.503934	-0.483104	-1.35715	-1.21977	-0.830526	-0.135608	-0.0555582	2.44e-15	3	0.149727	AT5G14020	protein_coding	Endosomal targeting BRO1-like domain-containing protein
314	Pjv1_00024166-RA	-2.14904	-3.14929	-3.76127	-3.90004	-5.58584	4.69031	711.026	2.03e-151	1.26e-149	186.025	44.4581	21.6719	12.7617	11.1359	6.44059	69.3968	47.0823	1.47395	2.00216	-0.0378144	-0.366161	-0.494555	-0.517983	-0.585642	-1.45576	-1.08244	-0.833969	-0.193734	-0.118977	2e-15	3	0.0922241	AT1G01630	protein_coding	Sec14p-like phosphatidylinositol transfer family protein
315	Pjv1_00012391-RA	0.848098	-1.08021	-4.07119	-10.1625	-8.39078	5.33218	709.758	3.81e-151	2.35e-149	129.59	250.757	65.7284	5.24304	0.673556	5.83995	99.1161	76.3054	1.29894	0.537599	1.76008	-0.106713	-0.716961	-0.763063	-0.710939	-2.19696	-0.363651	1.00939	0.728086	-0.0989636	-2.44e-15	9	0.853816	AT1G11920	protein_coding	Pectin lyase-like superfamily protein
316	Pjv1_00000190-RA	-0.81894	-1.37122	-1.96688	-2.48006	-2.56193	5.98289	708.357	7.66e-151	4.71e-149	270.866	162.68	109.804	70.2266	45.7867	52.2901	86.3066	118.609	0.727657	1.76414	0.510637	-0.10202	-0.560587	-0.843762	-0.76841	-2.03726	-0.686087	-0.396523	-0.0764196	-0.0178694	-5.55e-17	3	0.41102	AT2G30970	protein_coding	aspartate aminotransferase 1
317	Pjv1_00000640-RA	-0.757081	-3.00622	-5.91994	-12.8675	-10.3506	7.06542	706.869	1.61e-150	9.85e-149	814.657	538.2	111.407	7.85293	2.14496	12.374	345.719	247.773	1.39531	1.63973	0.840067	-0.39444	-0.693973	-0.710484	-0.680896	-1.97832	-1.0689	-0.0728361	0.290614	-0.0963094	6.11e-16	6	0.757546	AT2G32300	protein_coding	uclacyanin 1
318	Pjv1_00018855-RA	0.554849	2.17787	3.67476	4.93885	5.66236	4.85956	706.513	1.92e-150	1.17e-148	6.09746	4.52062	14.0117	41.1923	106.856	153.047	61.8216	54.2876	1.13878	-0.779502	-0.805008	-0.651485	-0.211822	0.850324	1.59749	2.0213	-0.879984	0.469025	-0.172304	0.506186	2.66e-15	4	0.289031	NA	NA	NA
319	Pjv1_00007680-RA	-1.61405	-1.79255	-2.37054	-2.81258	-3.07808	6.72653	705.448	3.26e-150	1.99e-148	566.159	193.539	171.518	109.869	74.8447	79.2511	186.166	199.197	0.934584	1.97115	-0.0303899	-0.148679	-0.479827	-0.667963	-0.644294	-1.63576	-0.810268	-0.812846	-0.357365	-0.0371933	1.33e-15	3	0.0419436	AT3G06650	protein_coding	ATP-citrate lyase B-1
320	Pjv1_00016031-RA	-5.24693	-4.79635	-4.86636	-3.80565	-3.51564	3.9057	705.259	3.58e-150	2.18e-148	126.534	3.0262	4.97211	3.63335	8.67666	12.6907	49.0968	26.5889	1.84652	2.03568	-0.479922	-0.440288	-0.467556	-0.364834	-0.283077	-0.969813	-1.25534	-1.03267	-0.428261	0.00208853	3.3e-15	3	0.47228	NA	NA	NA
321	Pjv1_00001310-RA	-2.36827	-3.42331	-3.82445	-3.86178	-3.79296	5.51643	704.852	4.39e-150	2.66e-148	331.587	67.9744	32.1978	21.9059	19.856	29.3551	122.634	83.8127	1.46319	2.02044	-0.129151	-0.420886	-0.504809	-0.521524	-0.444066	-1.32875	-1.19025	-0.859179	-0.228049	-0.00938565	2.55e-15	3	0.144112	AT5G56040	protein_coding	Leucine-rich receptor-like protein kinase family protein
322	Pjv1_00000203-RA	-0.485048	-1.76083	-2.59537	-2.41454	-2.39328	7.91253	704.779	4.55e-150	2.75e-148	1026.45	788.935	321.641	166.799	184.028	225.986	364.621	452.307	0.806137	1.57463	0.923228	-0.35836	-0.783025	-0.735774	-0.620702	-2.02453	-1.09251	0.0984947	0.243666	-0.0489687	2.78e-16	6	0.701156	AT4G03560	protein_coding	two-pore channel 1
323	Pjv1_00028942-RA	-2.31911	-3.02358	-3.83876	-5.13964	-6.03481	7.70278	704.338	5.67e-150	3.41e-148	1570.76	334.95	205.112	104.718	34.6408	47.7253	592.611	382.985	1.54735	2.00431	-0.081057	-0.300151	-0.46956	-0.587812	-0.565733	-1.47811	-0.995263	-0.868059	-0.26099	-0.0410058	1.83e-15	3	0.0595146	AT1G76160	protein_coding	SKU5 similar 5
324	Pjv1_00009117-RA	-1.62611	-2.21255	-2.45421	-2.70934	-2.65844	6.07774	703.464	8.75e-150	5.25e-148	361.461	124.694	82.1353	66.9101	52.7358	65.7082	118.204	125.607	0.941061	1.99531	-0.00772862	-0.367771	-0.496575	-0.616489	-0.506743	-1.48113	-1.09055	-0.804073	-0.179565	0.0188211	2e-15	3	0.0770555	AT5G64300	protein_coding	GTP cyclohydrolase II
325	Pjv1_00010391-RA	1.24155	4.2915	5.15654	6.11701	6.26405	5.0576	702.25	1.6e-149	9.58e-148	4.65958	3.87327	35.6904	65.631	134.567	133.88	59.6626	63.0503	0.946271	-0.978681	-0.99186	-0.458577	0.043256	1.19868	1.18718	2.18463	-0.350988	0.221303	-0.209046	-0.0282797	2.33e-15	1	0.173698	AT1G12900	protein_coding	glyceraldehyde 3-phosphate dehydrogenase A subunit 2
326	Pjv1_00016190-RA	-3.19334	-4.06671	-3.80817	-3.63559	-4.07716	4.44996	699.642	5.87e-149	3.5e-147	167.85	19.7797	10.3106	11.5079	12.7702	13.1159	63.1006	39.2224	1.60879	2.03846	-0.308123	-0.458186	-0.439212	-0.419208	-0.413729	-1.13688	-1.20557	-1.00867	-0.265837	-0.0521956	3.03e-15	3	0.272738	AT3G24120	protein_coding	Homeodomain-like superfamily protein
327	Pjv1_00011431-RA	-0.913785	-1.36857	-1.99315	-2.3542	-2.31061	7.08656	696.694	2.55e-148	1.51e-146	580.869	327.741	237.585	148.256	107.995	133.291	178.66	255.956	0.698011	1.81861	0.401793	-0.102827	-0.60282	-0.828169	-0.686584	-1.96688	-0.767274	-0.422531	-0.192939	0.0260896	8.33e-16	3	0.284171	AT1G26480	protein_coding	general regulatory factor 12
328	Pjv1_00011358-RA	-2.34369	-2.81733	-2.77717	-3.798	-4.36615	5.05009	696.036	3.53e-148	2.09e-146	221.882	46.3833	33.3739	33.1616	13.8753	14.4081	80.0312	60.5141	1.32252	2.01631	-0.176565	-0.339119	-0.341772	-0.582757	-0.5761	-1.3765	-0.934317	-1.04415	-0.188088	-0.0266018	2.39e-15	3	0.0935156	AT4G01140	protein_coding	Protein of unknown function (DUF1191)
329	Pjv1_00026651-RA	-2.73514	3.69061	3.36649	3.68191	4.25979	6.3311	694.573	7.32e-148	4.32e-146	23.4678	3.95993	213.684	171.248	210.397	302.374	117.137	154.188	0.759701	-1.11596	-1.2825	0.507911	0.14564	0.479851	1.26506	1.70643	0.798487	0.189554	-1.14802	0.648678	-3.33e-16	1	1.84889	AT5G67360	protein_coding	Subtilase family protein
330	Pjv1_00009893-RA	1.02086	2.28894	3.02091	3.61079	3.65571	6.10098	691.866	2.82e-147	1.66e-145	25.9142	36.7449	93.9664	158.608	249.89	237.76	97.5149	133.814	0.728735	-1.10649	-0.995427	-0.408629	0.254255	1.19034	1.06595	2.22352	-0.0505813	0.079262	-0.0645731	-0.0720359	2e-15	1	0.105487	AT2G38090	protein_coding	Duplicated homeodomain-like superfamily protein
331	Pjv1_00008352-RA	-1.69271	-2.22573	-3.05901	-3.39313	-3.59007	5.87972	691.842	2.85e-147	1.67e-145	351.672	115.7	79.4174	41.2301	30.4834	36.9023	123.098	109.234	1.12691	1.96948	0.0525292	-0.242221	-0.552441	-0.639744	-0.587599	-1.62338	-0.977283	-0.708214	-0.28437	-0.0341848	1.67e-15	3	0.057626	AT2G46210	protein_coding	Fatty acid/sphingolipid desaturase
332	Pjv1_00014334-RA	4.78256	6.89515	4.86851	-0.44996	1.35904	4.37842	690.127	6.7e-147	3.92e-145	2.605	34.5422	152.681	36.7178	0.947858	4.1706	58.1947	38.6107	1.50722	-0.618711	-0.0699112	1.96014	-0.0325273	-0.647187	-0.591808	-1.25955	2.56138	0.473547	-1.63382	0.1037	-6.49e-15	8	1.59082	AT5G05600	protein_coding	2-oxoglutarate (2OG) and Fe(II)-dependent oxygenase superfamily protein
333	Pjv1_00000504-RA	-2.01022	-2.20842	-2.26407	-2.9662	-3.25606	8.87963	689.613	8.65e-147	5.05e-145	2664.34	706.391	617.814	584.534	326.279	342.623	890.525	873.663	1.0193	2.01081	-0.187835	-0.287301	-0.324672	-0.614675	-0.596322	-1.40979	-0.858265	-1.05973	-0.224459	-0.0119893	2.22e-15	3	0.0829145	NA	NA	NA
334	Pjv1_00028142-RA	-1.00633	-1.25396	-1.61197	-2.25653	-2.34602	7.17093	689.353	9.85e-147	5.73e-145	598.396	314.602	263.093	201.757	119.434	135.51	176.22	272.132	0.647555	1.85145	0.241004	-0.0512942	-0.399359	-0.866515	-0.775289	-1.91063	-0.538803	-0.713224	-0.176102	0.0333924	3.33e-16	3	0.191747	AT1G60970	protein_coding	SNARE-like superfamily protein
335	Pjv1_00008175-RA	1.39408	0.2815	-0.615193	-1.05645	-0.748994	7.76465	688.75	1.33e-146	7.71e-145	384.997	1021.43	466.56	240.065	163.543	242.539	314.563	419.855	0.749217	-0.110817	1.91241	0.148476	-0.571558	-0.814822	-0.56369	-2.03159	0.215129	1.35968	0.768043	0.0823583	-4.22e-15	9	0.265875	AT1G64660	protein_coding	methionine gamma-lyase
336	Pjv1_00021348-RA	-1.095	-2.01897	-2.56662	-2.93002	-3.01799	7.79342	687.701	2.24e-146	1.3e-144	1118.67	570.83	294.502	191.759	137.219	167.651	380.031	413.438	0.919196	1.85572	0.414154	-0.312965	-0.583319	-0.726834	-0.646755	-1.82548	-0.994987	-0.473586	0.00605626	-0.0246727	9.99e-16	3	0.260205	AT1G62790	protein_coding	Bifunctional inhibitor/lipid-transfer protein/seed storage 2S albumin superfamily protein
337	Pjv1_00020935-RA	-0.987272	-1.65209	-2.10997	-2.20443	-2.04641	8.1325	686.545	3.98e-146	2.3e-144	1220.48	658.001	410.988	287.383	259.895	329.381	368.604	527.688	0.698527	1.8795	0.353533	-0.316598	-0.651933	-0.726506	-0.537995	-1.7709	-1.09312	-0.432217	-0.0968137	0.0456973	1.67e-15	3	0.235144	AT5G36880	protein_coding	acetyl-CoA synthetase
338	Pjv1_00021476-RA	-1.36365	-1.5647	-2.79283	-3.4626	-3.37398	6.00271	685.765	5.88e-146	3.38e-144	340.919	140.273	121.073	48.0279	26.9122	41.0065	117.73	119.702	0.983528	1.87901	0.174734	0.0116479	-0.6088	-0.788156	-0.668439	-1.88908	-0.696925	-0.534545	-0.453761	0.0136221	3.89e-16	3	0.163415	AT3G20820	protein_coding	Leucine-rich repeat (LRR) family protein
339	Pjv1_00028899-RA	-2.44259	-4.19168	-5.93653	-7.76721	-7.37011	3.66675	682.623	2.81e-145	1.61e-143	106.091	20.9195	5.67747	0.975693	0.804973	1.45408	41.5927	22.6538	1.83601	2.00606	-0.0416988	-0.408157	-0.521201	-0.525305	-0.509699	-1.41393	-1.16597	-0.805771	-0.187809	-0.061166	2.5e-15	3	0.115117	AT4G02600	protein_coding	Seven transmembrane MLO family protein
340	Pjv1_00018146-RA	0.909368	1.91571	2.11916	2.99457	2.99944	5.6762	681.884	4.06e-145	2.32e-143	26.2503	38.6854	81.0708	93.5167	181.017	166.895	64.2047	97.9058	0.65578	-1.11605	-0.922369	-0.262209	-0.068362	1.29448	1.07451	2.07993	-0.17912	0.442386	-0.402091	-0.210933	1.39e-15	1	0.213738	AT4G22890	protein_coding	PGR5-LIKE A
341	Pjv1_00022650-RA	0.589951	-1.52672	-5.19823	-9.30713	-9.46563	9.01856	681.574	4.73e-145	2.7e-143	1930.04	3193.82	730.271	28.2794	10.4827	58.4708	1308.44	991.893	1.31913	0.716997	1.68287	-0.19995	-0.736462	-0.750064	-0.713388	-2.19014	-0.539928	0.880718	0.726958	-0.114539	-1.72e-15	6	1.05667	AT1G48930	protein_coding	glycosyl hydrolase 9C1
342	Pjv1_00024004-RA	0.293765	5.36053	4.18575	2.46962	2.7223	5.58211	679.712	1.2e-144	6.79e-143	11.579	7.41998	307.788	135.826	36.0435	51.9072	115.624	91.7606	1.26006	-0.693468	-0.729438	1.86836	0.38111	-0.481881	-0.344681	-0.500864	2.73299	-0.136276	-1.67294	0.252373	-5.3e-15	8	2.30568	AT1G56140	protein_coding	Leucine-rich repeat transmembrane protein kinase
343	Pjv1_00020629-RA	1.43153	2.07437	2.1888	2.79641	3.0992	6.54372	679.693	1.21e-144	6.84e-143	46.3448	101.381	161.598	174.926	276.782	316.45	102.365	179.58	0.570025	-1.30157	-0.76392	-0.175672	-0.0454657	0.949558	1.33707	1.99274	-0.0282984	0.642561	-0.358226	0.267029	2.22e-16	1	0.63366	AT3G14420	protein_coding	Aldolase-type TIM barrel family protein
344	Pjv1_00008949-RA	-0.0342099	-2.21473	-5.29784	-5.64092	-5.57732	5.05306	679.596	1.27e-144	7.16e-143	155.797	167.602	35.9076	1.87677	2.74451	6.63187	78.5137	61.7601	1.27127	1.19772	1.34808	-0.329275	-0.762713	-0.75166	-0.702148	-2.15402	-0.875587	0.47128	0.554558	-0.103721	-6.66e-16	6	0.621979	AT5G17390	protein_coding	Adenine nucleotide alpha hydrolases-like superfamily protein
345	Pjv1_00016956-RA	5.48618	5.29779	4.27692	3.82857	3.68822	7.42415	679.256	1.5e-144	8.45e-143	30.5753	687.589	601.723	288.419	203.195	208.395	254.436	336.649	0.755791	-1.20295	1.37928	1.04181	-0.189559	-0.524509	-0.504072	-1.37387	1.73994	1.50148	0.0358564	-0.00630661	-6.66e-15	8	1.7224	AT5G06860	protein_coding	polygalacturonase inhibiting protein 1
346	Pjv1_00025194-RA	1.35188	3.01566	3.56755	4.27112	4.34435	6.22724	678.708	1.97e-144	1.11e-142	20.7218	32.5888	109.88	162.885	278.903	267.163	111.792	145.357	0.769088	-1.11488	-1.00873	-0.317344	0.15679	1.19459	1.08957	2.17838	-0.043972	0.184919	-0.231815	-0.0746728	1.39e-15	1	0.138632	NA	NA	NA
347	Pjv1_00019245-RA	-0.353186	1.54258	2.25927	2.21022	2.11203	7.14848	677.773	3.14e-144	1.76e-142	100.374	65.0486	258.421	434.82	427.821	370.455	163.003	276.157	0.590254	-1.0784	-1.29512	-0.108806	0.97338	0.930442	0.57851	2.11864	0.973039	-0.794923	0.0927649	-0.0828971	1.03e-15	7	0.749406	AT1G06150	protein_coding	basic helix-loop-helix (bHLH) DNA-binding superfamily protein
348	Pjv1_00026342-RA	-1.52015	-3.40505	-5.08122	-5.51085	-5.9735	3.94605	677.039	4.52e-144	2.53e-142	108.759	40.5335	10.5726	2.24258	1.6691	3.40497	42.295	27.8636	1.51793	1.91264	0.299561	-0.408819	-0.605769	-0.619328	-0.578286	-1.66749	-1.16293	-0.534208	-0.0155411	-0.0620808	1.83e-15	3	0.207197	AT3G52970	protein_coding	cytochrome P450, family 76, subfamily G, polypeptide 1
349	Pjv1_00019866-RA	0.430081	-1.65341	-5.12286	-9.22308	-8.78919	6.67294	676.485	5.96e-144	3.32e-142	405.491	599.097	139.298	7.66698	2.34367	13.0382	251.405	194.489	1.29264	0.839291	1.60939	-0.219532	-0.743112	-0.764287	-0.721748	-2.20506	-0.607194	0.781295	0.680283	-0.109277	-1.61e-15	6	0.873652	AT5G05500	protein_coding	Pollen Ole e 1 allergen and extensin family protein
350	Pjv1_00022309-RA	1.54341	5.48294	4.31388	3.0171	2.61114	5.59638	675.962	7.73e-144	4.29e-142	9.65535	17.1601	296.999	135.088	49.7961	44.7672	109.795	92.2442	1.19026	-0.752212	-0.683859	1.86488	0.390214	-0.386613	-0.432416	-0.491325	2.77045	-0.104252	-1.62067	0.109969	-5.38e-15	8	2.11987	AT4G25240	protein_coding	SKU5 similar 1
351	Pjv1_00007167-RA	3.2311	2.14836	0.299926	-0.862997	-1.90322	4.46464	675.134	1.17e-143	6.46e-142	15.7826	137.633	64.1831	16.446	5.15436	6.53106	52.1292	40.9551	1.27284	-0.482886	1.85459	0.445585	-0.47016	-0.686768	-0.660359	-1.92181	0.734055	1.47102	0.593093	-0.0685385	-5.11e-15	9	0.474287	AT4G24670	protein_coding	tryptophan aminotransferase related 2
352	Pjv1_00026624-RA	-1.089	-1.54599	-1.93803	-2.49744	-2.5307	5.97589	674.719	1.44e-143	7.92e-142	283.651	141.089	101.941	75.5415	47.8735	56.6193	87.9989	117.786	0.74711	1.88486	0.264807	-0.180057	-0.480055	-0.794468	-0.695083	-1.8353	-0.773114	-0.646778	-0.123247	0.0183685	8.33e-16	3	0.139551	AT2G19160	protein_coding	Core-2/I-branching beta-1,6-N-acetylglucosaminyltransferase family protein
353	Pjv1_00009507-RA	-1.76856	-2.13416	-2.42797	-2.81219	-2.77337	6.15053	674.504	1.6e-143	8.8e-142	389.496	120.332	92.9245	73.1077	52.7921	65.8294	128.13	132.413	0.967652	2.00641	-0.094293	-0.308194	-0.462856	-0.62141	-0.51966	-1.46124	-1.00661	-0.87562	-0.261215	0.0223973	1.94e-15	3	0.0612837	AT1G07420	protein_coding	sterol 4-alpha-methyl-oxidase 2-1
354	Pjv1_00017257-RA	-2.57471	-5.42471	-8.23876	-10.4582	-10.4582	4.12521	673.973	2.08e-143	1.14e-141	155.882	28.2109	3.47544	0.286195	0.267934	1.54568	61.8287	31.6113	1.9559	2.00991	-0.0549966	-0.455062	-0.506644	-0.506939	-0.486273	-1.36382	-1.21053	-0.829174	-0.146614	-0.0557126	2.28e-15	3	0.143767	AT2G33790	protein_coding	arabinogalactan protein 30
355	Pjv1_00006649-RA	0.629184	-1.42357	-4.85939	-9.73077	-12.9833	7.95436	673.263	2.96e-143	1.62e-141	895.778	1538.55	364.59	19.6768	5.11715	24.1512	624.782	474.644	1.31632	0.674049	1.70285	-0.176148	-0.728202	-0.751506	-0.721041	-2.19513	-0.491364	0.907685	0.730482	-0.11772	-2.05e-15	9	1.09472	AT3G09925	protein_coding	Pollen Ole e 1 allergen and extensin family protein
356	Pjv1_00024437-RA	-0.389383	-1.82131	-4.84382	-4.58463	-5.5097	5.66764	671.793	6.16e-143	3.36e-141	257.401	210.763	76.4427	6.39597	10.1386	12.3812	111.351	95.587	1.16492	1.45318	1.03435	-0.171928	-0.800989	-0.767378	-0.747238	-2.19456	-0.839165	0.235086	0.162096	-0.122927	-5.55e-16	6	0.400423	AT3G09270	protein_coding	glutathione S-transferase TAU 8
357	Pjv1_00021888-RA	-0.408514	1.84771	6.81093	7.45625	6.45437	7.71405	670.968	9.29e-143	5.06e-141	27.4642	9.12913	18.5587	740.823	1197.1	510.774	489.706	417.308	1.17349	-0.796077	-0.833518	-0.814262	0.66063	1.59237	0.190862	2.09384	-0.0510597	-0.589806	0.763064	-0.989835	2.57e-15	1	0.895017	AT5G18860	protein_coding	inosine-uridine preferring nucleoside hydrolase family protein
358	Pjv1_00022588-RA	-2.18035	-2.73945	-3.13352	-4.77712	-5.20175	4.45341	670.944	9.4e-143	5.1e-141	150.849	35.6558	24.0492	17.1497	3.26791	6.31823	55.795	39.5483	1.41081	1.99481	-0.0697645	-0.277786	-0.401444	-0.650245	-0.595575	-1.5133	-0.898284	-0.92512	-0.214785	-0.00031811	1.94e-15	3	0.0443691	AT4G35320	protein_coding
359	Pjv1_00010913-RA	1.69508	6.53604	7.17118	6.49464	5.86636	5.45676	670.766	1.03e-142	5.55e-141	4.85371	3.40031	117.491	188.975	116.416	74.4926	72.1702	84.2715	0.856401	-1.10042	-1.12056	0.46029	1.45079	0.445401	-0.135497	1.36738	2.18316	-1.20968	0.160156	-0.13869	-1.15e-15	7	0.420162	AT5G55250	protein_coding	IAA carboxylmethyltransferase 1
360	Pjv1_00012333-RA	-0.417986	-1.49656	-1.69638	-2.77676	-3.45459	7.51575	670.764	1.03e-142	5.55e-141	755.529	604.683	282.266	241.947	98.3665	91.5883	274.068	345.73	0.792724	1.49524	0.944849	-0.231564	-0.378675	-0.902561	-0.927293	-2.15638	-0.507456	-0.265362	0.504881	-0.0682698	-3.89e-16	6	0.359364	AT3G30775	protein_coding	Methylenetetrahydrofolate reductase family protein
361	Pjv1_00017176-RA	-2.28652	-3.50667	-3.87183	-3.6385	-2.80975	5.12235	670.637	1.1e-142	5.9e-141	236.523	52.1644	21.7419	14.8599	17.1827	37.3947	86.0253	63.3112	1.35877	2.0135	-0.129576	-0.483221	-0.563221	-0.53622	-0.301265	-1.25804	-1.33218	-0.785206	-0.232205	0.0985423	2.58e-15	3	0.237774	AT2G16230	protein_coding	O-Glycosyl hydrolases family 17 protein
362	Pjv1_00008808-RA	7.42181	6.53174	4.90375	3.95202	2.70384	4.79986	668.581	3.05e-142	1.64e-140	2.53949	169.683	91.0885	27.7716	11.8915	8.75798	66.1652	51.9554	1.2735	-0.746856	1.7793	0.591445	-0.365506	-0.605513	-0.652872	-1.75658	1.04535	1.50812	0.522616	-0.104036	-5.66e-15	9	0.806929	AT4G17350	protein_coding	Plant protein of unknown function (DUF828) with plant pleckstrin homology-like region
363	Pjv1_00006584-RA	0.721885	0.119834	-1.59516	-2.42638	-3.15311	5.27866	667.921	4.23e-142	2.27e-140	98.5753	168.972	109.956	31.1152	14.8874	16.0625	62.6151	73.2613	0.854682	0.40428	1.52855	0.586029	-0.673098	-0.932265	-0.913498	-2.47184	0.472045	0.988481	0.0388588	-0.0926653	-4.11e-15	6	1.08214	AT1G28110	protein_coding	serine carboxypeptidase-like 45
364	Pjv1_00013354-RA	0.362635	1.54315	2.02647	2.04136	1.84692	7.24362	667.801	4.49e-142	2.4e-140	115.127	129.032	300.859	429.097	439.308	365.734	144.035	296.526	0.485741	-1.25941	-1.16287	0.0300805	0.92041	0.991298	0.480497	2.02974	1.15415	-0.581818	0.0406863	-0.217411	8.05e-16	7	0.594352	AT1G59750	protein_coding	auxin response factor 1
365	Pjv1_00023338-RA	-0.0955287	-2.37718	-5.70284	-10.683	-8.92545	5.20417	667.288	5.8e-142	3.09e-140	180.099	186.172	37.7851	2.15005	0.59392	3.71877	89.9495	68.4198	1.31467	1.24158	1.30909	-0.340576	-0.736744	-0.754044	-0.719304	-2.14704	-0.8778	0.400516	0.557059	-0.10905	-5e-16	6	0.591211	AT4G22080	protein_coding	root hair specific 14
366	Pjv1_00017943-RA	-1.41985	-2.17071	-2.48972	-2.79908	-2.97793	5.7732	665.682	1.29e-141	6.85e-140	292.263	115.806	67.9682	52.3274	39.5084	42.7879	97.3932	101.777	0.956929	1.95585	0.144048	-0.347135	-0.50773	-0.639351	-0.605679	-1.61798	-1.03231	-0.71756	-0.0945168	-0.0432927	1.94e-15	3	0.0882633	AT4G20860	protein_coding	FAD-binding Berberine family protein
367	Pjv1_00018590-RA	-0.760954	-1.07835	-1.9149	-2.42853	-2.79191	7.57183	664.091	2.85e-141	1.51e-139	794.829	489.959	393.597	211.217	136.365	137.698	256.382	360.611	0.710966	1.69364	0.504512	0.12866	-0.582699	-0.874653	-0.869456	-2.17164	-0.420827	-0.327483	-0.283582	-0.070444	-2.22e-16	6	0.498792	AT5G03980	protein_coding	SGNH hydrolase-type esterase superfamily protein
368	Pjv1_00003940-RA	5.84938	6.2868	4.88805	4.07468	4.05995	7.09289	660.884	1.41e-140	7.42e-139	19.4347	460.852	622.914	228.743	121.208	142.343	229.692	265.916	0.863779	-1.07309	0.848682	1.55425	-0.161837	-0.630007	-0.537991	-1.41176	2.22897	1.22059	-0.744384	0.0780804	-7.27e-15	8	1.1475	AT5G05340	protein_coding	Peroxidase superfamily protein
369	Pjv1_00008197-RA	0.929255	-0.640516	-1.90604	-3.0294	-2.91101	5.21864	659.532	2.75e-140	1.45e-138	100.633	200.649	66.5217	25.2644	8.33631	17.3001	72.9388	69.7841	1.04521	0.42294	1.79418	-0.0447281	-0.61037	-0.842457	-0.719561	-2.20435	-0.160685	0.993452	0.79324	-0.0211196	-3e-15	9	0.717984	AT4G24050	protein_coding	NAD(P)-binding Rossmann-fold superfamily protein
370	Pjv1_00010258-RA	-0.511274	-1.38271	-1.67556	-2.05426	-2.40057	6.51835	659.451	2.87e-140	1.51e-138	357.198	265.395	142.915	113.57	82.6577	78.317	113.162	173.342	0.652827	1.62471	0.813456	-0.268879	-0.528198	-0.801365	-0.839723	-2.07781	-0.752322	-0.244517	0.311825	-0.109363	2.22e-16	6	0.511203	AT3G03520	protein_coding	non-specific phospholipase C3
371	Pjv1_00015277-RA	-0.514466	3.47278	4.92001	5.74983	6.10108	4.75873	658.166	5.44e-140	2.85e-138	4.67314	1.45259	19.7229	56.2245	104.816	119.409	51.3472	51.0498	1.00583	-0.903197	-0.965918	-0.610099	0.100779	1.04712	1.33131	2.2138	-0.498856	0.13813	-0.0322103	0.210983	2.33e-15	1	0.336709	AT1G13260	protein_coding	related to ABI3/VP1 1
372	Pjv1_00019206-RA	-0.101391	-1.21077	-2.63271	-2.53819	-2.1973	6.57279	656.419	1.3e-139	6.78e-138	358.367	357.612	163.254	54.5806	55.5305	88.999	143.628	179.724	0.799158	1.24379	1.23854	-0.114669	-0.871303	-0.864689	-0.631667	-2.26034	-0.776208	0.534232	0.199924	0.0252811	-1.05e-15	6	0.416601	AT1G67980	protein_coding	caffeoyl-CoA 3-O-methyltransferase
373	Pjv1_00018428-RA	-0.955914	-1.99321	-2.91627	-3.80943	-3.96454	4.77613	656.017	1.58e-139	8.26e-138	144.38	80.0274	38.2013	18.7758	7.91643	12.559	53.0954	50.3099	1.05537	1.77171	0.559698	-0.228054	-0.593915	-0.79844	-0.711002	-1.97531	-0.859713	-0.352743	0.0329277	-0.0201517	6.66e-16	3	0.433249	AT1G47380	protein_coding	Protein phosphatase 2C family protein
374	Pjv1_00012216-RA	-1.60899	-2.5818	-3.24765	-3.30797	-3.42651	7.12612	655.058	2.55e-139	1.33e-137	834.361	298.124	149.755	87.1208	78.2496	95.8201	294.39	257.238	1.14443	1.9604	0.138881	-0.365106	-0.577864	-0.607998	-0.548314	-1.58907	-1.12789	-0.648675	-0.143805	-0.0386243	1.89e-15	3	0.112217	AT1G72230	protein_coding	Cupredoxin superfamily protein
375	Pjv1_00012104-RA	-0.904738	-1.17832	-2.28205	-3.68516	-3.71865	6.04189	654.656	3.12e-139	1.62e-137	302.965	175.4	144.405	63.7157	18.2464	31.168	108.177	122.65	0.882001	1.66685	0.487624	0.201102	-0.544793	-0.965114	-0.845667	-2.20355	-0.303952	-0.34465	-0.326398	0.0289926	-6.11e-16	6	0.464511	AT2G38320	protein_coding	TRICHOME BIREFRINGENCE-LIKE 34
376	Pjv1_00015816-RA	-1.1758	-1.35528	-1.55507	-1.75148	-1.74535	8.24688	653.741	4.92e-139	2.54e-137	1210.92	561.946	496.519	424.362	359.157	394.023	320.237	574.488	0.55743	1.98739	-0.0391668	-0.243473	-0.468797	-0.672413	-0.563536	-1.55857	-0.921397	-0.83488	-0.280192	0.0285712	1.39e-15	3	0.0389726	AT1G60070	protein_coding	Adaptor protein complex AP-1, gamma subunit
377	Pjv1_00000043-RA	-0.86592	-1.84614	-2.18857	-2.53374	-2.33148	6.85607	653.598	5.28e-139	2.72e-137	527.259	308.666	153.757	116.516	86.005	117.061	170.821	218.211	0.782824	1.8092	0.529534	-0.377316	-0.59533	-0.773945	-0.592139	-1.84392	-1.05658	-0.3845	0.128117	0.0485804	1.17e-15	3	0.400739	AT4G21700	protein_coding	Protein of unknown function (DUF2921)
378	Pjv1_00005543-RA	-0.606137	-1.32122	-2.11372	-2.43119	-2.68521	6.85053	653.42	5.77e-139	2.97e-137	482.645	337.419	203.82	111.761	83.8123	87.5227	161.75	217.83	0.742554	1.63718	0.73934	-0.0866147	-0.655755	-0.828546	-0.805607	-2.15662	-0.68847	-0.137179	-0.00106713	-0.081837	-2.22e-16	6	0.414931	NA	NA	NA
379	Pjv1_00012069-RA	1.8731	3.31435	4.40558	4.75439	4.49669	5.65431	651.138	1.8e-138	9.21e-137	11.065	22.5776	66.1683	145.395	190.299	146.796	74.0277	97.0501	0.762778	-1.16153	-1.00601	-0.417166	0.653063	1.25965	0.671994	2.23041	0.379786	-0.333661	0.29229	-0.349432	1.5e-15	1	0.287609	AT1G78780	protein_coding	pathogenesis-related family protein
380	Pjv1_00026407-RA	-0.804288	-0.865461	-1.15617	-1.82796	-1.96214	8.21429	650.951	1.97e-138	1.01e-136	1063.74	637.027	610.297	493.106	289.321	305.605	284.4	566.515	0.502016	1.74831	0.247931	0.153946	-0.258118	-0.974666	-0.917406	-2.03418	-0.132807	-0.78508	-0.215163	0.0425108	1.11e-16	3	0.461172	AT3G61130	protein_coding	galacturonosyltransferase 1
381	Pjv1_00020835-RA	-1.51065	-1.55441	-1.79065	-2.23105	-2.37285	7.01666	650.755	2.17e-138	1.11e-136	595.041	220.568	213.583	178.131	124.278	129.886	176.86	243.581	0.726081	1.98722	-0.130123	-0.169615	-0.370066	-0.674564	-0.642854	-1.547	-0.749433	-0.972235	-0.318598	-0.00758752	1.78e-15	3	0.0514628	AT3G16850	protein_coding	Pectin lyase-like superfamily protein
382	Pjv1_00006914-RA	0.0663938	-1.08425	-1.99871	-2.46456	-2.43202	8.76382	650.63	2.31e-138	1.18e-136	1532.27	1716.9	756.932	378.671	248.045	335.704	643.706	828.087	0.777341	1.09394	1.38078	-0.110539	-0.698169	-0.901097	-0.764918	-2.30443	-0.533371	0.497246	0.453064	-0.0164795	-1.61e-15	6	0.376187	AT1G02920	protein_coding	glutathione S-transferase 7
383	Pjv1_00007877-RA	-1.06911	-2.05546	-2.84896	-3.15445	-3.25949	6.08061	647.346	1.19e-137	6.02e-136	352.472	181.323	90.0809	48.3728	35.9046	45.5813	123.491	125.622	0.983031	1.83698	0.451049	-0.287807	-0.62555	-0.726514	-0.648155	-1.86235	-0.996483	-0.403935	-0.0234955	-0.0346384	9.99e-16	3	0.30473	AT4G30440	protein_coding	UDP-D-glucuronate 4-epimerase 1
384	Pjv1_00008706-RA	4.34888	4.28139	2.28259	0.679856	-0.0453868	5.39055	647.326	1.2e-137	6.06e-136	13.0871	205.423	190.612	45.606	10.6673	13.6422	92.5596	79.8396	1.15932	-0.721184	1.35678	1.19677	-0.369854	-0.747327	-0.715186	-1.89128	1.65261	1.37041	-0.280972	-0.0194146	-6.72e-15	8	1.86053	AT3G09220	protein_coding	laccase 7
385	Pjv1_00026896-RA	-1.1859	-2.45396	-3.54913	-4.25268	-4.31035	5.33569	646.931	1.46e-137	7.36e-136	243.326	112.615	46.124	19.0891	9.12526	18.5557	90.8116	74.8059	1.21396	1.85572	0.416344	-0.315839	-0.613542	-0.723263	-0.619416	-1.82038	-1.02997	-0.439995	-0.0164919	-0.0127281	1.11e-15	3	0.269852	AT4G15550	protein_coding	indole-3-acetate beta-D-glucosyltransferase
386	Pjv1_00008940-RA	-1.47033	4.76392	6.45938	7.18593	6.89591	5.05936	645.667	2.74e-137	1.38e-135	4.01236	0.988196	26.0996	87.8692	151.667	115.91	63.1731	64.4243	0.980578	-0.956292	-1.00416	-0.606661	0.371121	1.38101	0.814987	2.26317	-0.16427	-0.180548	0.201817	-0.395586	2.55e-15	1	0.0895006	AT5G13080	protein_coding	WRKY DNA-binding protein 75
387	Pjv1_00019722-RA	-1.02567	-1.56508	-2.07554	-2.45999	-2.52462	7.858	644.678	4.48e-137	2.25e-135	1057.27	548.313	375.611	253.267	181.319	211.088	331.982	437.811	0.758275	1.86595	0.332855	-0.187362	-0.555888	-0.77261	-0.682941	-1.86904	-0.839391	-0.532845	-0.132212	-0.00631024	7.22e-16	3	0.189727	AT1G76550	protein_coding	Phosphofructokinase family protein
388	Pjv1_00028268-RA	-0.421006	0.0445436	1.57936	2.25239	2.21992	6.19644	643.292	8.92e-137	4.47e-135	60.9328	39.0907	55.9703	167.376	275.197	247.247	103.942	140.969	0.737337	-0.770011	-0.980149	-0.817753	0.254055	1.29138	1.02248	2.27834	-0.577967	-0.158375	0.274066	-0.192483	2.83e-15	1	0.219172	AT2G37585	protein_coding	Core-2/I-branching beta-1,6-N-acetylglucosaminyltransferase family protein
389	Pjv1_00001255-RA	1.22582	2.54756	3.01659	3.82142	4.30551	7.53532	643.171	9.48e-137	4.73e-135	58.3555	92.8848	244.601	338.742	617.102	760.315	283.577	352	0.805615	-1.0355	-0.91374	-0.378729	-0.0467538	0.93485	1.43988	2.09128	-0.355461	0.418625	-0.313544	0.357151	1.55e-15	1	0.547914	AT3G50820	protein_coding	photosystem II subunit O-2
390	Pjv1_00008690-RA	0.695546	2.68274	3.2855	3.28242	3.02055	6.27854	642.47	1.34e-136	6.69e-135	31.7268	36.9838	156.396	242.488	247.122	193.711	96.6308	151.404	0.638229	-1.2385	-1.1841	0.0516551	0.942593	0.990544	0.437815	2.01025	1.19655	-0.628252	0.0274594	-0.244078	6.11e-16	7	0.560934	AT3G09070	protein_coding	Protein of unknown function (DUF740)
391	Pjv1_00011997-RA	-0.936963	-1.15084	-1.43827	-1.80661	-1.84609	8.76272	641.743	1.93e-136	9.58e-135	1653.67	910.23	781.167	629.634	465.603	509.437	438.815	824.957	0.531924	1.88852	0.194327	-0.09979	-0.445115	-0.818919	-0.719027	-1.84433	-0.659313	-0.707739	-0.209595	0.0294206	9.99e-16	3	0.123153	AT3G42050	protein_coding	vacuolar ATP synthase subunit H family protein
392	Pjv1_00024824-RA	-0.860829	-2.38288	-3.43349	-4.06932	-3.77919	4.17254	640.921	2.9e-136	1.44e-134	97.3352	57.6891	19.5088	8.38688	4.31367	7.38065	37.4533	32.4357	1.15469	1.73281	0.674264	-0.345148	-0.642102	-0.750857	-0.668969	-1.94464	-1.01427	-0.240919	0.171139	-0.0401973	6.11e-16	3	0.604859	AT5G67540	protein_coding	Arabinanase/levansucrase/invertase
393	Pjv1_00020015-RA	-1.75924	4.72378	6.90349	7.40789	7.06972	4.08451	640.846	3.01e-136	1.49e-134	1.91718	0.478583	10.8332	49.777	73.5994	52.659	31.0441	31.5441	0.984151	-0.954347	-1.00069	-0.667142	0.587323	1.3547	0.680158	2.2776	-0.00986349	-0.413475	0.440827	-0.435994	2.44e-15	1	0.241464	AT5G11730	protein_coding	Core-2/I-branching beta-1,6-N-acetylglucosaminyltransferase family protein
394	Pjv1_00008839-RA	-2.30421	-2.74956	-2.74665	-2.20231	-2.20116	5.79986	640.27	4.01e-136	1.98e-134	313.496	66.4326	48.6055	46.6798	69.771	74.5406	103.625	103.254	1.00359	2.02888	-0.355338	-0.527373	-0.545956	-0.323121	-0.277093	-0.999811	-1.40625	-0.908289	-0.333429	-0.0462008	3.11e-15	3	0.467797	AT5G49665	protein_coding	Zinc finger (C3HC4-type RING finger) family protein
395	Pjv1_00010188-RA	-0.577946	-1.42654	-1.9535	-2.33497	-2.58893	5.99125	639.281	6.56e-136	3.23e-134	262.792	186.214	101.848	68.2075	48.5646	50.8311	86.8019	119.743	0.724902	1.648	0.765779	-0.206157	-0.593713	-0.820009	-0.793898	-2.09601	-0.763183	-0.202463	0.167782	-0.070225	1.11e-16	6	0.493335	AT1G59780	protein_coding	NB-ARC domain-containing disease resistance protein
396	Pjv1_00026557-RA	-4.14628	-5.62841	-5.05888	-5.65731	-6.30022	2.97686	639.011	7.51e-136	3.68e-134	71.0277	4.13301	1.16136	1.6702	0.983285	1.22533	28.2722	13.3668	2.11511	2.03949	-0.326603	-0.431712	-0.413714	-0.43801	-0.429449	-1.147	-1.15306	-1.04118	-0.279266	-0.04328	2.75e-15	3	0.256964	AT3G15730	protein_coding	phospholipase D alpha 1
397	Pjv1_00011049-RA	-2.50555	-4.22751	-5.25259	-5.53277	-6.19781	4.13009	638.77	8.47e-136	4.15e-134	147.274	27.1028	7.82427	2.71146	2.22416	2.8584	57.4274	31.6658	1.81354	2.01312	-0.0794577	-0.41516	-0.504191	-0.512677	-0.501633	-1.37781	-1.16626	-0.841925	-0.194371	-0.061118	2.61e-15	3	0.123644	AT3G50740	protein_coding	UDP-glucosyl transferase 72E1
398	Pjv1_00004515-RA	-2.80003	-5.21223	-5.666	-7.45878	-5.73417	3.76048	637.812	1.36e-135	6.66e-134	118.284	18.1768	2.95509	1.48611	0.981535	3.11112	46.5601	24.1658	1.92669	2.02144	-0.128629	-0.455556	-0.487106	-0.497943	-0.452205	-1.30143	-1.21121	-0.881293	-0.18299	-0.0315978	2.3e-15	3	0.162798	AT4G36740	protein_coding	homeobox protein 40
399	Pjv1_00004149-RA	1.36339	2.35422	3.22203	3.88502	3.88599	6.39799	636.673	2.4e-135	1.17e-133	28.7811	50.0228	103.285	191.89	320.523	291.154	123.617	164.276	0.752499	-1.09608	-0.924248	-0.493388	0.223381	1.26396	1.02638	2.22408	-0.160258	0.118869	0.0331891	-0.170027	2.16e-15	1	0.0743138	AT1G29670	protein_coding	GDSL-like Lipase/Acylhydrolase superfamily protein
400	Pjv1_00019301-RA	3.41273	4.90773	4.98426	4.55425	4.56308	5.63944	636.234	2.99e-135	1.45e-133	9.37331	49.0435	142.165	152.708	112.027	109.692	55.678	95.8347	0.58098	-1.55288	-0.840389	0.832107	1.02146	0.290816	0.248886	1.21257	2.2915	-0.320652	-0.313077	0.192927	-2.64e-15	7	0.468556	AT4G31970	protein_coding	cytochrome P450, family 82, subfamily C, polypeptide 2
401	Pjv1_00026432-RA	-0.205815	3.79819	8.31179	9.76758	8.10807	5.74121	636.09	3.21e-135	1.56e-133	5.19196	1.60701	5.40519	133.308	372.597	113.476	143.563	105.264	1.36384	-0.697061	-0.722033	-0.695576	0.195343	1.86213	0.0572006	1.86655	-0.345657	-0.15958	0.362256	-1.39838	2.57e-15	1	1.13651	AT5G09760	protein_coding	Plant invertase/pectin methylesterase inhibitor superfamily
402	Pjv1_00024928-RA	0.975019	0.532565	6.81818	7.58604	8.0007	5.93965	635.975	3.4e-135	1.64e-133	5.55328	3.01265	3.09293	145.105	248.697	302.486	134.849	117.991	1.14288	-0.833804	-0.852645	-0.852049	0.201066	0.969272	1.36816	2.23528	-0.677902	0.0300431	0.323973	0.314551	2.78e-15	1	0.542003	AT5G36110	protein_coding	cytochrome P450, family 716, subfamily A, polypeptide 1
403	Pjv1_00008158-RA	-1.47066	-1.38785	-1.4014	-2.5362	-3.262	9.05931	633.876	9.67e-135	4.66e-133	2426.19	931.826	981.187	977.329	397.742	322.138	756.507	1006.07	0.751944	1.8772	-0.0981377	-0.0328889	-0.0379895	-0.804125	-0.904063	-1.65908	-0.218572	-1.23686	-0.118318	-0.0363984	1.05e-15	3	0.314682	AT2G45180	protein_coding	Bifunctional inhibitor/lipid-transfer protein/seed storage 2S albumin superfamily protein
404	Pjv1_00005913-RA	-0.722606	-1.09722	-1.44322	-1.87914	-1.8943	8.26254	632.58	1.84e-134	8.87e-133	1144.42	724.672	557.534	429.988	301.449	340.681	315.377	583.124	0.54084	1.77976	0.448822	-0.0811397	-0.485566	-0.893137	-0.76874	-2.01963	-0.605332	-0.502008	-0.0763241	0.0377559	4.44e-16	3	0.355318	AT1G26850	protein_coding	S-adenosyl-L-methionine-dependent methyltransferases superfamily protein
405	Pjv1_00024361-RA	-2.23254	-2.48276	-2.37561	-3.11177	-3.19481	5.9195	632.454	1.96e-134	9.42e-133	358.953	81.6371	68.5327	72.472	39.3292	47.4171	122.319	111.39	1.09811	2.02392	-0.243242	-0.350375	-0.31817	-0.589125	-0.523003	-1.30918	-0.943711	-1.09331	-0.208447	0.0247402	2.33e-15	3	0.127586	AT5G55730	protein_coding	FASCICLIN-like arabinogalactan 1
406	Pjv1_00007660-RA	-0.676913	0.738789	1.97916	2.16319	2.27166	5.78375	632.367	2.05e-134	9.81e-133	42.3171	21.8589	62.4837	153.04	177.239	176.711	71.1558	105.608	0.673771	-0.889473	-1.17699	-0.606057	0.666594	1.00667	0.999252	2.32414	0.0474825	-0.55081	0.304645	0.105773	2.5e-15	1	0.396958	AT2G41820	protein_coding	Leucine-rich repeat protein kinase family protein
407	Pjv1_00024232-RA	-0.74043	4.88113	7.88353	7.74651	6.15877	5.59983	631.205	3.65e-134	1.74e-132	5.48567	1.48826	27.9593	244.274	226.023	72.0401	110.652	96.2116	1.15009	-0.819919	-0.856045	-0.616818	1.33809	1.17314	-0.218446	1.84626	0.863455	-1.2747	1.15751	-0.829618	1.94e-15	7	1.95479	AT2G04160	protein_coding	Subtilisin-like serine endopeptidase family protein
408	Pjv1_00023016-RA	-0.947831	-1.42258	-1.91287	-2.47914	-2.47459	9.2168	630.539	5.09e-134	2.42e-132	2623.48	1430.15	1022.57	706.104	437.584	536.17	817.776	1126.01	0.72626	1.83115	0.371912	-0.126492	-0.513472	-0.841828	-0.721273	-1.94066	-0.712374	-0.535861	-0.11873	0.028336	6.66e-16	3	0.243733	AT5G64030	protein_coding	S-adenosyl-L-methionine-dependent methyltransferases superfamily protein
409	Pjv1_00011033-RA	-1.27893	-1.54424	-1.83324	-2.23495	-2.28556	6.77981	628.495	1.41e-133	6.69e-132	490.95	213.272	176.747	141.477	101.733	114.282	145.293	206.41	0.703906	1.95838	0.0472261	-0.204157	-0.446912	-0.720454	-0.634082	-1.66052	-0.827533	-0.808146	-0.231162	0.0163928	1.11e-15	3	0.0414357	AT3G07810	protein_coding	RNA-binding (RRM/RBD/RNP motifs) family protein
410	Pjv1_00000426-RA	1.71262	3.22517	3.60911	3.96951	4.29673	6.65692	628.307	1.55e-133	7.32e-132	28.0213	59.0339	178.117	233.573	308.11	357.32	132.119	194.029	0.680926	-1.2565	-1.02177	-0.120441	0.299303	0.86347	1.23593	2.11053	0.321285	0.166104	-0.295274	0.33283	6.66e-16	1	0.538687	AT4G37930	protein_coding	serine transhydroxymethyltransferase 1
411	Pjv1_00015009-RA	-1.27259	-2.35894	-3.92232	-6.56255	-6.12641	3.40104	626.67	3.49e-133	1.65e-131	64.3545	28.5837	13.0281	3.61885	0.680356	1.4543	24.7536	18.62	1.32941	1.84759	0.402515	-0.225901	-0.606016	-0.724726	-0.69346	-1.88042	-0.913054	-0.449708	-0.0907391	-0.0646108	1.17e-15	3	0.255083	AT3G13080	protein_coding	multidrug resistance-associated protein 3
412	Pjv1_00003961-RA	1.56261	3.16442	6.6667	8.86699	9.33952	3.74393	626.641	3.54e-133	1.67e-131	1.02892	0.615881	0.833903	11.4435	59.9951	72.2736	32.8451	24.3652	1.34804	-0.710493	-0.723069	-0.716431	-0.393411	1.08479	1.45862	1.96913	-1.10846	0.611787	-0.20296	0.17473	2.44e-15	4	0.502082	AT5G59320	protein_coding	lipid transfer protein 3
413	Pjv1_00013938-RA	-0.621657	-1.41722	-2.15501	-2.64299	-2.9844	6.76803	625.706	5.64e-133	2.65e-131	476.655	325.27	185.461	106.036	69.3543	73.36	163.804	206.023	0.79508	1.65217	0.727985	-0.125525	-0.610404	-0.834338	-0.809884	-2.1308	-0.693793	-0.198962	0.0605848	-0.0719867	1.11e-16	6	0.446255	AT5G52920	protein_coding	plastidic pyruvate kinase beta subunit 1
414	Pjv1_00027805-RA	1.56489	8.76031	10.1448	9.54045	9.40542	5.01047	624.182	1.2e-132	5.65e-131	2.64822	1.36824	51.8946	142.433	91.3187	79.1629	54.6313	61.4709	0.888734	-1.07672	-1.10015	-0.17529	1.48197	0.546349	0.323843	1.88933	1.44121	-1.24463	0.709178	0.124829	8.05e-16	7	0.63707	AT2G37900	protein_coding	Major facilitator superfamily protein
415	Pjv1_00021591-RA	3.57196	3.18608	0.305858	-2.23219	-2.54378	4.28121	620.77	6.57e-132	3.08e-130	9.54614	109.457	83.1293	9.8718	0.961771	2.89446	47.5883	35.9767	1.32275	-0.555401	1.54408	0.990843	-0.548558	-0.735789	-0.695177	-2.01659	1.24157	1.50722	-0.138013	-0.0553814	-6.05e-15	9	1.34876	AT4G14550	protein_coding	indole-3-acetic acid inducible 14
416	Pjv1_00010985-RA	-0.17633	-2.02936	-5.35641	-9.97791	-9.97791	4.52108	619.602	1.18e-131	5.49e-130	111.525	109.372	29.5117	1.85721	0.370642	2.13819	53.7786	42.4623	1.2665	1.2842	1.24416	-0.240814	-0.755042	-0.782685	-0.749818	-2.20526	-0.799989	0.371479	0.412019	-0.109722	-8.88e-16	6	0.44449	AT5G19790	protein_coding	related to AP2 11
417	Pjv1_00007254-RA	0.268148	-1.46767	-4.38075	-9.92509	-9.92509	4.74914	616.675	5.04e-131	2.35e-129	107.776	143.375	42.1591	3.72921	0.439486	2.53534	61.5931	50.0024	1.2318	0.937991	1.51596	-0.12734	-0.751272	-0.804682	-0.770655	-2.27884	-0.543503	0.694274	0.527837	-0.111937	-1.55e-15	6	0.611678	AT3G51380	protein_coding	IQ-domain 20
418	Pjv1_00030292-RA	-0.301572	0.148905	1.67711	2.65192	2.42921	6.1504	616.633	5.15e-131	2.39e-129	51.2989	35.0305	49.5486	147.631	304.698	235.569	112.553	137.296	0.819786	-0.764056	-0.908596	-0.779607	0.0918201	1.48732	0.873122	2.19653	-0.658677	0.00720588	0.169177	-0.495471	2.89e-15	1	0.224857	AT5G39990	protein_coding	Core-2/I-branching beta-1,6-N-acetylglucosaminyltransferase family protein
419	Pjv1_00008324-RA	-1.20544	-1.54684	-2.01194	-2.40898	-2.40095	7.68883	614.863	1.24e-130	5.76e-129	939.163	432.418	339.584	238.733	170.596	203.174	286.984	387.278	0.741029	1.92305	0.157291	-0.166189	-0.517608	-0.75503	-0.641512	-1.76509	-0.825685	-0.669767	-0.244231	0.0228398	1.22e-15	3	0.0805272	AT1G19910	protein_coding	ATPase, F0/V0 complex, subunit C protein
420	Pjv1_00009212-RA	4.40419	6.19915	6.68864	6.85239	6.77322	5.20091	613.768	2.14e-130	9.91e-129	3.86458	19.4327	71.9674	103.046	118.022	103.955	47.9289	70.048	0.68423	-1.38087	-1.05605	0.0400474	0.688485	1.00093	0.707448	2.05539	0.961644	-0.209116	-0.0915116	-0.100144	-2.22e-16	1	0.757524	AT2G01990	protein_coding
421	Pjv1_00024385-RA	-0.193347	-2.06284	-4.96777	-7.74975	-9.87925	4.42509	613.065	3.04e-130	1.4e-128	104.909	101.21	26.8811	2.23571	0.940296	2.00938	50.053	39.6976	1.26086	1.30284	1.22895	-0.256059	-0.748445	-0.774326	-0.752967	-2.19346	-0.817074	0.345762	0.41909	-0.117412	-5.55e-16	6	0.453882	AT3G20190	protein_coding	Leucine-rich repeat protein kinase family protein
422	Pjv1_00021352-RA	-1.98629	-3.26154	-3.28729	-4.10454	-4.05039	4.1723	612.718	3.61e-130	1.66e-128	121.258	32.7777	13.1639	12.3209	5.64663	9.49195	44.5187	32.4432	1.37221	1.995	0.0075137	-0.43306	-0.451996	-0.601916	-0.51554	-1.44477	-1.11764	-0.848215	-0.0765038	0.0077268	2.44e-15	3	0.0988405	AT5G56220	protein_coding	P-loop containing nucleoside triphosphate hydrolases superfamily protein
423	Pjv1_00022401-RA	-0.693352	-1.03686	-1.77039	-2.47194	-2.71057	9.01111	612.103	4.91e-130	2.25e-128	2063.49	1364.65	1067.56	624.901	346.719	383.145	665.254	975.078	0.682257	1.63609	0.585605	0.139012	-0.526381	-0.94454	-0.889786	-2.22316	-0.327524	-0.315293	-0.186934	-0.0206639	-6.66e-16	6	0.366257	AT5G02230	protein_coding	Haloacid dehalogenase-like hydrolase (HAD) superfamily protein
424	Pjv1_00020272-RA	-0.509436	0.328337	1.81885	2.45137	2.32431	6.10526	611.796	5.71e-130	2.62e-128	52.7167	30.4989	57.2986	166.394	268.676	225.694	100.793	133.546	0.754741	-0.801938	-1.02237	-0.75648	0.325896	1.34066	0.914226	2.28502	-0.426431	-0.236011	0.262099	-0.2984	2.78e-15	1	0.165741	AT2G41130	protein_coding	basic helix-loop-helix (bHLH) DNA-binding superfamily protein
425	Pjv1_00009583-RA	-1.00765	-1.67024	-2.2928	-2.42811	-2.83993	5.8351	609.879	1.48e-129	6.78e-128	267.072	140.95	88.1888	54.6481	47.1797	41.9342	86.8118	106.662	0.813896	1.84779	0.394965	-0.212796	-0.599157	-0.685187	-0.745611	-1.88462	-0.8862	-0.465744	-0.0974823	-0.134213	7.22e-16	3	0.257591	AT3G08670	protein_coding
426	Pjv1_00020064-RA	-1.96076	-2.11048	-2.09533	-2.35487	-2.1507	5.62499	609.028	2.27e-129	1.03e-127	251.5	67.6022	61.5204	60.4379	48.1528	61.3296	78.5157	91.7572	0.85569	2.03453	-0.307645	-0.385105	-0.398891	-0.555359	-0.387535	-1.20873	-1.08885	-1.03364	-0.297775	0.0858161	2.55e-15	3	0.201055	AT1G76880	protein_coding	Duplicated homeodomain-like superfamily protein
427	Pjv1_00000919-RA	-0.966869	-1.6169	-1.92562	-2.54198	-2.70302	5.59626	608.946	2.36e-129	1.07e-127	217.528	118.001	74.3788	58.2329	34.9228	38.263	69.2974	90.2212	0.768084	1.83711	0.400884	-0.228615	-0.461609	-0.797987	-0.749786	-1.89137	-0.770337	-0.591409	0.032114	-0.0206674	6.11e-16	3	0.251139	AT4G09720	protein_coding	RAB GTPase homolog G3A
428	Pjv1_00014695-RA	-1.30881	-1.71038	-2.24312	-2.08873	-1.57276	7.59587	608.398	3.1e-129	1.41e-127	855.62	364.03	274.436	180.859	198.241	307.192	250.581	363.396	0.689553	1.96433	0.00252761	-0.355015	-0.728457	-0.65909	-0.224298	-1.44081	-1.32364	-0.517128	-0.390056	0.222456	1.8e-15	3	0.266695	AT5G47770	protein_coding	farnesyl diphosphate synthase 1
429	Pjv1_00027526-RA	-2.31916	-3.92815	-3.37742	-3.44957	-3.29818	5.04264	607.563	4.7e-129	2.13e-127	225.861	49.0206	15.4903	21.6326	19.2498	26.8977	82.267	59.692	1.37819	2.01987	-0.129716	-0.537295	-0.462632	-0.491597	-0.398632	-1.2298	-1.28609	-0.905137	-0.0975549	0.00748088	2.44e-15	3	0.224326	AT1G27040	protein_coding	Major facilitator superfamily protein
430	Pjv1_00001892-RA	-0.442242	-0.786127	-1.833	-3.19718	-3.67429	5.06374	606.967	6.32e-129	2.85e-127	130.399	101.577	79.3712	36.8787	10.59	14.0597	49.2317	62.146	0.792194	1.38637	0.80093	0.349878	-0.513232	-1.04721	-0.976735	-2.41456	0.0234009	-0.0812186	-0.187828	-0.00366279	-1.72e-15	6	0.118636	AT1G33990	protein_coding	methyl esterase 14
431	Pjv1_00019792-RA	2.68334	3.5093	2.75163	1.59893	1.7045	5.90939	606.373	8.49e-129	3.83e-127	26.8227	137.752	246.034	145.709	60.7717	73.8237	78.7933	115.152	0.684254	-1.12103	0.286822	1.66108	0.387807	-0.690166	-0.524517	-0.979765	2.78937	0.49326	-0.764265	0.257408	-6.72e-15	8	0.665844	AT3G21780	protein_coding	UDP-glucosyl transferase 71B6
432	Pjv1_00025535-RA	2.39257	3.5625	4.03391	4.27337	4.35994	6.084	606.171	9.39e-129	4.22e-127	16.7266	53.0143	123.427	174.328	211.286	207.035	81.6111	130.969	0.623132	-1.39984	-0.955201	-0.092421	0.531285	0.984134	0.932045	2.11137	0.65599	0.0145202	-0.0528551	0.0490378	5e-16	1	0.522666	AT5G66320	protein_coding	GATA transcription factor 5
433	Pjv1_00027029-RA	-0.811081	-1.22877	-1.56362	-1.63958	-1.81126	7.75026	605.942	1.05e-128	4.72e-127	810.683	486.142	361.256	280.022	259.449	254.37	215.634	408.654	0.52767	1.86441	0.359351	-0.219808	-0.596528	-0.691934	-0.715488	-1.85738	-0.904954	-0.489578	-0.116699	-0.104704	9.99e-16	3	0.219522	AT3G13410	protein_coding
434	Pjv1_00019809-RA	-3.41495	-4.41409	-5.35688	-5.70945	-7.1789	2.70499	605.385	1.39e-128	6.21e-127	54.6775	5.44469	2.74194	0.933829	1.16724	0.815366	21.4873	10.9634	1.9599	2.03442	-0.256838	-0.382621	-0.46677	-0.455907	-0.472283	-1.24944	-1.13082	-0.958505	-0.314217	-0.0725537	2.55e-15	3	0.18484	AT5G37660	protein_coding	plasmodesmata-located protein 7
435	Pjv1_00008373-RA	-0.57668	-1.0718	-1.653	-2.36679	-2.40425	7.54506	604.29	2.39e-128	1.07e-126	729.048	514.819	360.458	235.148	129.871	159.265	231.881	354.768	0.653612	1.6141	0.69023	0.0245387	-0.515868	-0.969885	-0.843121	-2.21059	-0.430091	-0.27304	-0.0120419	0.0329491	-9.44e-16	6	0.316563	AT5G10230	protein_coding	annexin 7
436	Pjv1_00001470-RA	-0.679898	-1.15659	-1.76616	-2.3708	-2.32445	7.10596	604.021	2.74e-128	1.22e-126	550.571	364.385	259.912	165.019	99.2299	124.317	172.397	260.572	0.661611	1.68215	0.602173	-0.00382943	-0.554264	-0.935875	-0.790357	-2.1489	-0.534497	-0.308765	-0.0867314	0.0399277	-4.44e-16	6	0.450258	AT2G25737	protein_coding	Sulfite exporter TauE/SafE family protein
437	Pjv1_00001071-RA	-2.02722	-3.22271	-3.44731	-3.74716	-3.99215	3.84554	603.115	4.29e-128	1.91e-126	95.4277	24.9885	10.6343	8.56963	6.72372	7.50133	34.8544	25.6409	1.35933	2.00224	-0.018716	-0.430551	-0.489787	-0.542747	-0.520437	-1.41932	-1.15547	-0.827761	-0.126761	-0.0501208	2.5e-15	3	0.112534	AT1G77020	protein_coding	DNAJ heat shock N-terminal domain-containing protein
438	Pjv1_00001876-RA	-3.52542	-4.07049	-4.73058	-4.63536	-3.79736	4.1314	602.288	6.48e-128	2.87e-126	144.564	13.0854	8.94023	5.02715	5.45002	12.2767	55.4626	31.5573	1.75752	2.03753	-0.333052	-0.407789	-0.478343	-0.470718	-0.347632	-1.15084	-1.1988	-0.966529	-0.362472	0.0330707	2.86e-15	3	0.2695	AT1G56720	protein_coding	Protein kinase superfamily protein
439	Pjv1_00009203-RA	0.4185	1.52375	2.10447	2.69591	2.86702	5.46223	601.497	9.61e-128	4.25e-126	25.5397	27.1739	62.0301	93.5417	146.544	151.084	55.9141	84.3189	0.663127	-1.05124	-1.02201	-0.398626	0.164946	1.11288	1.19406	2.20481	-0.15797	0.140903	-0.177339	0.070879	1.89e-15	1	0.186321	AT1G68090	protein_coding	annexin 5
440	Pjv1_00016947-RA	-1.07856	-2.21758	-3.57252	-4.47868	-5.81194	5.50829	601.391	1.01e-127	4.47e-126	261.807	138.016	60.9013	21.0544	8.87036	10.9268	100.012	83.596	1.19637	1.7819	0.54414	-0.22692	-0.625342	-0.747168	-0.726605	-1.96327	-0.890723	-0.337232	-0.00332961	-0.0788244	7.22e-16	3	0.41941	NA	NA	NA
441	Pjv1_00027154-RA	-0.837832	-2.00568	-2.47224	-2.91829	-2.89222	6.22291	600.715	1.42e-127	6.24e-126	355.419	215.466	94.3478	64.9396	43.7609	57.6059	123.173	138.59	0.888756	1.76037	0.624135	-0.359188	-0.597944	-0.769887	-0.657484	-1.91276	-1.00406	-0.320618	0.182351	-0.00671269	8.88e-16	3	0.520554	AT3G07490	protein_coding	ARF-GAP domain 11
442	Pjv1_00015315-RA	-0.943863	-1.5098	-2.28952	-2.63936	-2.74431	6.18859	600.594	1.51e-127	6.62e-126	334.49	185.071	123.764	68.6487	49.9559	58.1948	109.496	136.687	0.801066	1.80649	0.44188	-0.118026	-0.621383	-0.7921	-0.716856	-1.97964	-0.788594	-0.386408	-0.164789	-0.0305772	3.89e-16	3	0.322479	AT5G42080	protein_coding	dynamin-like protein
443	Pjv1_00022987-RA	1.51151	0.620297	-0.159235	-0.908905	-1.13701	9.95459	599.716	2.33e-127	1.02e-125	1601.99	4595.23	2453.3	1388.94	745.159	807.456	1445.1	1932.01	0.747976	-0.228375	1.84293	0.360727	-0.375801	-0.821296	-0.778187	-2.07676	0.681805	1.20157	0.722893	-0.0326311	-4.66e-15	9	0.50931	AT5G23960	protein_coding	terpene synthase 21
444	Pjv1_00013435-RA	-3.68202	-4.32749	-4.12004	-3.46292	-3.31684	4.57721	599.707	2.34e-127	1.02e-125	185.611	15.1651	9.17343	10.0894	16.2769	21.1224	70.0468	42.9064	1.63255	2.03728	-0.39604	-0.481578	-0.468501	-0.380167	-0.310992	-1.02004	-1.28604	-1.00512	-0.335615	-0.0095397	3.33e-15	3	0.40384	AT3G48200	protein_coding
445	Pjv1_00023160-RA	1.04239	1.96163	3.03849	3.7498	3.95964	5.24081	599.411	2.71e-127	1.18e-125	13.9978	19.1603	37.2938	79.9546	137.354	143.542	57.9884	71.8836	0.806699	-0.998231	-0.909203	-0.596495	0.139183	1.12902	1.23573	2.2239	-0.403421	0.168525	0.0399316	0.0789916	2e-15	1	0.213675	AT3G60690	protein_coding	SAUR-like auxin-responsive protein family
446	Pjv1_00026136-RA	0.546089	2.65145	3.51752	3.38208	3.17559	8.72821	598.37	4.55e-127	1.98e-125	163.038	168.384	777.895	1469.08	1319.88	1102.02	567.031	833.382	0.680397	-1.1822	-1.17277	-0.0978555	1.1211	0.857978	0.473755	2.05115	1.18169	-0.838019	0.300327	-0.0784235	6.11e-16	7	0.572353	NA	NA	NA
447	Pjv1_00002506-RA	-0.24009	0.183206	1.48112	2.61198	3.08087	7.43938	597.853	5.89e-127	2.56e-125	112.838	78.7475	109.666	272.731	632.367	780.795	302.241	331.191	0.912588	-0.722447	-0.835239	-0.73294	-0.193422	0.996479	1.48757	2.07521	-0.956686	0.381087	-0.103432	0.308553	2.66e-15	4	0.449409	AT1G59740	protein_coding	Major facilitator superfamily protein
448	Pjv1_00004162-RA	2.29498	4.19473	4.15447	3.93837	4.19716	6.92814	597.166	8.28e-127	3.59e-125	30.0042	87.9221	343.578	337.464	291.884	339.185	141.398	238.34	0.593262	-1.4734	-1.06379	0.74427	0.701036	0.378682	0.713201	1.49987	1.77686	-0.0971223	-0.686697	0.416726	-2.5e-15	7	0.619586	AT1G34340	protein_coding	alpha/beta-Hydrolases superfamily protein
449	Pjv1_00010300-RA	-1.52495	-1.72636	-1.97444	-2.39055	-2.35785	6.37108	596.868	9.61e-127	4.16e-125	398.756	144.938	125.698	103.345	73.472	87.3786	121.871	155.598	0.783242	1.99521	-0.0874708	-0.245343	-0.428754	-0.673877	-0.559768	-1.5209	-0.895504	-0.898205	-0.27936	0.0414392	2.16e-15	3	0.0416868	AT1G11680	protein_coding	CYTOCHROME P450 51G1
450	Pjv1_00028010-RA	-1.62601	-2.99044	-4.51026	-5.29287	-5.20487	3.24851	595.003	2.43e-126	1.05e-124	63.1789	21.847	8.41138	2.21448	1.45817	2.84348	24.04	16.6589	1.44307	1.93511	0.21581	-0.343074	-0.600848	-0.632309	-0.574684	-1.66172	-1.10375	-0.580494	-0.126061	-0.0450331	1.5e-15	3	0.13757	NA	NA	NA
451	Pjv1_00003259-RA	-0.811881	-2.65707	-4.80396	-5.46399	-5.3696	5.13346	594.32	3.41e-126	1.47e-124	203.997	128.332	35.0136	5.76492	2.50562	9.90062	83.2794	64.2524	1.29613	1.67802	0.769459	-0.351093	-0.702304	-0.741441	-0.652643	-1.97833	-1.0522	-0.108779	0.19425	-0.0493266	2.78e-16	6	0.760574	AT2G29110	protein_coding	glutamate receptor 2.8
452	Pjv1_00028355-RA	-3.29903	-3.55096	-3.25841	-3.69348	-3.57707	4.26625	593.228	5.87e-126	2.53e-124	140.711	15.0368	12.3066	14.719	10.3353	14.251	52.0332	34.5599	1.5056	2.04006	-0.375204	-0.427674	-0.381312	-0.46556	-0.390306	-1.10738	-1.13086	-1.0874	-0.292045	0.0159792	2.91e-15	3	0.287709	AT1G59740	protein_coding	Major facilitator superfamily protein
453	Pjv1_00006073-RA	-1.84639	5.51544	6.61047	6.32531	6.3065	5.82141	592.142	1.01e-125	4.33e-124	6.48973	1.9137	96.3164	215.718	173.199	164.598	90.2608	109.706	0.822753	-1.14353	-1.19423	-0.148341	1.17451	0.703445	0.608151	2.07158	1.14523	-0.90702	0.358989	0.15764	1.03e-15	7	0.62395	AT3G26040	protein_coding	HXXXD-type acyl-transferase family protein
454	Pjv1_00003935-RA	-1.05493	-2.44851	-3.69895	-4.4416	-3.9458	5.16729	591.782	1.21e-125	5.16e-124	206.287	108.159	40.3984	14.6329	7.04968	18.8185	78.0424	65.891	1.18442	1.79897	0.541604	-0.32665	-0.656798	-0.753965	-0.603165	-1.88226	-1.05232	-0.310673	0.0446203	0.012782	6.11e-16	3	0.421981	AT3G08860	protein_coding	PYRIMIDINE 4
455	Pjv1_00026055-RA	0.456213	1.59924	2.97883	3.60344	3.54004	4.76263	591.291	1.54e-125	6.58e-124	10.5274	10.7045	24.5471	64.8985	104.638	91.317	41.6104	51.1054	0.814206	-0.975189	-0.970935	-0.638262	0.331482	1.28652	0.966382	2.27786	-0.247535	-0.098873	0.208961	-0.213803	2.22e-15	1	0.0851562	AT3G50620	protein_coding	P-loop containing nucleoside triphosphate hydrolases superfamily protein
456	Pjv1_00017865-RA	-2.82223	-6.17692	-6.11485	-7.9737	-7.05693	3.72242	591.203	1.61e-125	6.86e-124	117.109	18.2669	1.66791	1.15691	0.197601	1.81945	46.4302	23.3696	1.98678	2.01893	-0.109902	-0.467405	-0.478411	-0.499072	-0.464141	-1.3091	-1.21116	-0.883118	-0.152182	-0.0386836	2.78e-15	3	0.160686	AT5G06200	protein_coding	Uncharacterised protein family (UPF0497)
457	Pjv1_00013941-RA	-1.08953	-0.706859	-1.16763	-2.06692	-2.00221	8.28199	589.645	3.49e-125	1.49e-123	1138.44	560.787	738.058	529.242	259.427	320.649	319.084	591.1	0.539813	1.71534	-0.0950025	0.460562	-0.193862	-1.03945	-0.847587	-1.94087	0.215088	-0.932502	-0.658493	0.172459	-7.22e-16	3	0.724746	AT5G52882	protein_coding	P-loop containing nucleoside triphosphate hydrolases superfamily protein
458	Pjv1_00026248-RA	0.0845092	-2.02475	-4.3062	-5.46505	-5.00674	4.97707	589.584	3.6e-125	1.53e-123	138.438	161.155	36.4099	5.2362	2.85569	6.17723	72.2317	58.3787	1.23729	1.10837	1.42287	-0.304144	-0.735723	-0.76868	-0.722695	-2.17837	-0.786781	0.528979	0.613268	-0.101845	-9.99e-16	6	0.63752	AT3G56930	protein_coding	DHHC-type zinc finger family protein
459	Pjv1_00004342-RA	-2.3175	-6.21678	-7.53516	-7.59713	-8.15905	6.67615	589.315	4.12e-125	1.74e-123	873.806	197.311	13.9235	0.609115	4.33408	14.6732	346.271	184.11	1.88079	1.99178	0.0381254	-0.491482	-0.529932	-0.519175	-0.489317	-1.40685	-1.25408	-0.76065	-0.0703502	-0.055423	2.5e-15	3	0.162833	AT4G01470	protein_coding	tonoplast intrinsic protein 1;3
460	Pjv1_00028765-RA	-1.49361	-2.13705	-3.12162	-4.04305	-3.93843	5.91291	588.896	5.07e-125	2.14e-123	353.545	136.649	86.7459	40.3575	18.7758	30.2358	126.565	111.051	1.13969	1.91597	0.202245	-0.192041	-0.558561	-0.72908	-0.638534	-1.77456	-0.884864	-0.60933	-0.224704	-0.00507422	9.99e-16	3	0.102578	AT1G32100	protein_coding	pinoresinol reductase 1
461	Pjv1_00009500-RA	0.831795	3.04883	3.79761	4.68024	5.29503	6.09601	588.607	5.85e-125	2.47e-123	15.0255	13.4192	72.1352	122.099	240.105	307.603	121.55	128.398	0.946663	-0.932726	-0.945941	-0.462878	-0.0518176	0.919028	1.47434	2.10876	-0.487882	0.346135	-0.277564	0.39455	2.22e-15	4	0.557752	AT4G12800	protein_coding	photosystem I subunit l
462	Pjv1_00005570-RA	-0.35754	-2.12861	-4.27773	-6.07205	-6.32265	6.20664	587.882	8.4e-125	3.53e-123	373.731	322.832	93.1813	16.0274	5.35555	9.4431	167.768	136.762	1.22672	1.41248	1.10909	-0.259766	-0.719651	-0.783262	-0.758898	-2.16953	-0.837678	0.201818	0.357299	-0.106392	-3.89e-16	6	0.427244	AT2G19770	protein_coding	profilin 5
463	Pjv1_00019859-RA	-1.2739	-1.8997	-2.07264	-2.23502	-2.17261	6.87856	587.462	1.03e-124	4.34e-123	546.72	240.524	154.228	132.939	114.625	135.307	165.739	220.724	0.750886	1.96693	0.119463	-0.401208	-0.529657	-0.640156	-0.515373	-1.55123	-1.13162	-0.706111	-0.089844	0.0214018	1.83e-15	3	0.107482	AT5G05480	protein_coding	Peptide-N4-(N-acetyl-beta-glucosaminyl)asparagine amidase A protein
464	Pjv1_00011146-RA	-0.28646	4.04748	5.48269	6.47942	6.59773	6.49098	586.41	1.75e-124	7.31e-123	11.8775	4.74169	67.0388	188.184	393.796	388.616	179.403	175.709	1.02102	-0.913205	-0.95298	-0.605734	0.0695371	1.21563	1.18675	2.21476	-0.499598	0.159288	-0.0404565	-0.040204	2.5e-15	1	0.18252	AT1G51340	protein_coding	MATE efflux family protein
465	Pjv1_00025850-RA	0.799929	7.76176	7.38709	6.01743	5.88935	5.85602	586.282	1.86e-124	7.78e-123	6.89482	3.05322	282.336	220.031	79.4631	78.7153	114.689	111.749	1.02631	-0.914248	-0.947744	1.48739	0.944139	-0.281508	-0.288028	0.172877	2.85106	-0.673229	-1.02224	0.242563	-3.97e-15	7	2.02376	AT5G66390	protein_coding	Peroxidase superfamily protein
466	Pjv1_00019350-RA	-0.936815	-1.68541	-1.96639	-2.13036	-2.00969	8.25813	585.414	2.87e-124	1.19e-122	1321.6	726.815	429.199	341.905	291.154	359.512	395.723	578.364	0.684211	1.87817	0.375139	-0.376942	-0.597536	-0.725785	-0.553044	-1.74639	-1.10342	-0.482865	0.0146947	0.0427992	1.28e-15	3	0.245993	AT1G10670	protein_coding	ATP-citrate lyase A-1
467	Pjv1_00005322-RA	-0.0990345	1.26234	2.33793	3.15194	3.27369	5.14192	584.94	3.63e-124	1.51e-122	17.0201	11.9984	34.0348	72.9423	134.891	133.403	55.9692	67.3815	0.830632	-0.899805	-0.989528	-0.595804	0.0993552	1.20619	1.1796	2.22642	-0.468277	0.10722	-0.0498278	-0.0312923	2.22e-15	1	0.173359	AT1G24530	protein_coding	Transducin/WD40 repeat-like superfamily protein
468	Pjv1_00013096-RA	-1.35026	-1.42353	-1.53174	-2.35105	-2.51034	9.05458	584.676	4.14e-124	1.72e-122	2358.11	974.556	922.492	855.648	443.043	481.805	700.066	1005.94	0.695931	1.93148	-0.0448323	-0.119202	-0.214686	-0.804065	-0.748697	-1.65693	-0.50663	-1.06259	-0.167374	0.0447927	1.5e-15	3	0.118201	AT3G62270	protein_coding	HCO3- transporter family
469	Pjv1_00002455-RA	-0.711405	-1.48656	-2.27644	-2.72422	-2.75847	6.30717	584.484	4.55e-124	1.89e-122	352.86	227.872	131.814	72.3536	48.0694	59.6571	120.099	148.771	0.807272	1.69934	0.658631	-0.14119	-0.636288	-0.838491	-0.742006	-2.08398	-0.766505	-0.223095	-0.00201535	-0.0207514	2.78e-16	6	0.552996	AT1G09540	protein_coding	myb domain protein 61
470	Pjv1_00029740-RA	-2.71848	-2.4202	-2.13515	-2.21252	-2.60306	5.73795	584.318	4.94e-124	2.04e-122	296.719	46.7844	58.2899	70.2715	65.3175	56.0821	97.2402	98.9107	0.983111	2.03422	-0.536057	-0.417737	-0.294521	-0.345466	-0.440442	-0.957805	-1.05442	-1.24226	-0.333221	-0.0977844	2.83e-15	3	0.472609	AT3G09980	protein_coding	Family of unknown function (DUF662)
471	Pjv1_00025182-RA	2.77769	7.30963	9.76197	9.97332	9.2488	4.84225	584.073	5.58e-124	2.3e-122	2.37692	1.34374	18.4682	108.58	126.108	71.3523	55.0942	54.7049	1.00712	-0.949792	-0.968545	-0.657723	0.977875	1.29602	0.302163	2.17051	0.422822	-0.830775	0.797831	-0.600868	2e-15	1	0.917868	AT2G34930	protein_coding	disease resistance family protein / LRR family protein
472	Pjv1_00003755-RA	-0.559913	-1.46543	-2.06397	-2.66478	-2.97236	7.23143	583.101	9.06e-124	3.73e-122	637.065	467.03	244.677	155.637	92.8092	98.9737	222.242	282.699	0.786143	1.59451	0.829418	-0.171083	-0.571727	-0.854428	-0.82669	-2.14913	-0.676635	-0.166331	0.204487	-0.0642163	-2.78e-16	6	0.384521	AT2G17760	protein_coding	Eukaryotic aspartyl protease family protein
473	Pjv1_00012801-RA	1.79473	1.84608	2.39099	2.6403	2.849	7.29253	582.745	1.08e-123	4.44e-122	82.585	233.479	242.615	359.125	437.68	473.93	146.66	304.902	0.481008	-1.51586	-0.486999	-0.424703	0.369713	0.905343	1.15251	2.05614	0.203495	0.43458	0.407035	0.232394	1.05e-15	1	0.747563	AT5G56890	protein_coding	Protein kinase superfamily protein
474	Pjv1_00030142-RA	-2.1545	2.26352	6.36297	8.0124	6.01549	5.85516	581.873	1.67e-123	6.84e-122	7.7149	2.26411	6.16023	133.622	445.613	99.4101	170.855	115.797	1.47546	-0.632599	-0.664502	-0.641698	0.104326	1.93039	-0.0959136	1.71911	-0.357436	-0.10141	0.287364	-1.58741	2.48e-15	1	1.52946	AT2G24010	protein_coding	serine carboxypeptidase-like 23
475	Pjv1_00020854-RA	-0.665424	-2.61243	-4.79863	-4.36082	-5.11071	4.24987	581.209	2.32e-123	9.5e-122	106.649	71.8292	18.0459	2.62503	3.17309	4.26962	44.2287	34.4319	1.28453	1.63281	0.845543	-0.370485	-0.719146	-0.706755	-0.681962	-1.99512	-1.06332	-0.0399577	0.253965	-0.104745	2.22e-16	6	0.732636	AT4G39830	protein_coding	Cupredoxin superfamily protein
476	Pjv1_00005041-RA	-0.454792	4.16885	4.87449	4.72567	5.00802	6.62139	578.051	1.12e-122	4.56e-121	18.3924	4.9874	190.884	318.109	285.818	311.796	144.285	188.331	0.766122	-1.1778	-1.27071	0.0176902	0.89946	0.675655	0.855705	2.07365	1.0343	-0.602899	-0.0731203	0.318896	9.44e-16	7	0.721335	NA	NA	NA
477	Pjv1_00006194-RA	5.53642	7.31747	7.82806	7.70738	7.57829	5.67269	577.981	1.16e-122	4.71e-121	5.58414	30.7305	110.706	162.008	150.392	130.548	65.0047	98.3281	0.661099	-1.42673	-1.03989	0.190408	0.979618	0.800932	0.49566	1.89526	1.44477	-0.470043	0.0443981	-0.0422323	-5.27e-16	7	0.385763	AT5G17450	protein_coding	Heavy metal transport/detoxification superfamily protein
478	Pjv1_00015381-RA	2.04736	4.55526	6.32287	6.29265	5.3074	5.59988	577.742	1.3e-122	5.29e-121	6.69997	8.83339	56.0707	202.41	195.442	96.1611	87.5906	94.2694	0.929152	-0.999758	-0.975402	-0.436105	1.23461	1.15506	0.0215972	1.98082	0.95957	-1.06857	0.834976	-0.647561	1.33e-15	7	1.31654	NA	NA	NA
479	Pjv1_00016928-RA	-0.994807	0.577386	1.0181	1.33995	1.43645	7.12533	576.696	2.19e-122	8.89e-121	164.665	74.8889	233.811	321.808	409.64	410.53	135.943	269.224	0.504943	-0.76914	-1.42954	-0.2605	0.386812	1.03291	1.03946	2.21138	0.0960287	-0.418497	-0.39962	0.0723015	2.55e-15	1	0.462389	AT2G36570	protein_coding	Leucine-rich repeat protein kinase family protein
480	Pjv1_00008076-RA	0.701472	-1.71284	-3.86156	-5.16691	-4.67119	4.23865	576.488	2.43e-122	9.84e-121	65.1886	114.29	20.6514	3.30645	0.830502	4.6382	45.821	34.8175	1.31603	0.662821	1.73441	-0.309162	-0.6877	-0.741735	-0.658636	-2.10495	-0.602114	0.883983	0.894853	-0.0731265	-1.72e-15	9	1.07055	AT4G33880	protein_coding	ROOT HAIR DEFECTIVE 6-LIKE 2
481	Pjv1_00003401-RA	-0.144147	-0.927928	-1.52721	-1.99667	-2.12168	8.55222	575.952	3.17e-122	1.28e-120	1288.09	1228.54	706.899	449.016	301.709	337.816	441.807	718.679	0.614749	1.28882	1.15405	-0.0266633	-0.610364	-0.943782	-0.862056	-2.33488	-0.425331	0.197309	0.292385	-0.0323362	-1.44e-15	6	0.153873	AT2G34660	protein_coding	multidrug resistance-associated protein 2
482	Pjv1_00003114-RA	-1.76534	4.95836	8.9066	8.73773	7.6728	5.37985	575.581	3.81e-122	1.54e-120	4.20565	1.23405	11.4586	206.408	182.283	80.2853	92.8245	80.9791	1.14628	-0.827082	-0.859095	-0.748946	1.35125	1.09135	-0.00747425	1.96915	0.701744	-1.26796	1.26417	-0.603277	1.99e-15	7	1.98404	AT1G04110	protein_coding	Subtilase family protein
483	Pjv1_00005738-RA	2.56615	5.24131	5.63615	5.12981	4.87019	6.34073	575.458	4.05e-122	1.63e-120	12.5706	32.2109	220.956	298.077	209.007	167.507	112.463	156.721	0.7176	-1.28176	-1.10712	0.571159	1.2569	0.464917	0.0959013	1.44533	2.13819	-0.867508	-0.0859253	-0.0149698	-1.62e-15	7	0.222148	AT3G57040	protein_coding	response regulator 9
484	Pjv1_00004346-RA	-1.93329	-4.36202	-3.93828	-5.60909	-5.91517	4.91475	575.284	4.42e-122	1.78e-120	226.44	65.0815	11.179	14.1744	4.34276	6.85834	87.1362	54.6794	1.59358	1.97118	0.119377	-0.499223	-0.464847	-0.577678	-0.548808	-1.47605	-1.17617	-0.785795	0.0490975	-0.0430561	2.33e-15	3	0.150014	AT2G28670	protein_coding	Disease resistance-responsive (dirigent-like protein) family protein
485	Pjv1_00007213-RA	2.98785	4.17101	4.95483	5.24081	5.27704	5.51711	575.08	4.89e-122	1.96e-120	8.89717	29.1626	69.284	122.166	152.817	144.778	61.0927	87.8508	0.695414	-1.29236	-0.960643	-0.303912	0.561686	1.06341	0.931817	2.20781	0.422917	-0.101458	0.141617	-0.0118803	8.33e-16	1	0.318314	AT1G46480	protein_coding	WUSCHEL related homeobox 4
486	Pjv1_00019687-RA	-0.835311	-1.18888	-1.71489	-2.21051	-2.48045	7.22836	574.749	5.77e-122	2.31e-120	606.695	364.172	282.764	191.235	126.545	126.892	183.65	283.05	0.648824	1.76229	0.441719	-0.0015591	-0.499948	-0.852196	-0.850308	-2.06457	-0.516288	-0.484502	-0.153469	-0.0584149	4.44e-16	3	0.399471	AT1G19440	protein_coding	3-ketoacyl-CoA synthase 4
487	Pjv1_00021887-RA	-1.45434	-2.0703	-2.39373	-2.83287	-3.09602	7.7349	573.66	9.92e-122	3.96e-120	1130.95	437.981	282.462	219.665	150.005	159.094	374.842	396.692	0.944918	1.95884	0.110149	-0.304743	-0.472273	-0.658111	-0.633864	-1.62985	-0.95386	-0.767513	-0.123087	-0.0413467	1.61e-15	3	0.0648588	AT3G21510	protein_coding	histidine-containing phosphotransmitter 1
488	Pjv1_00001307-RA	3.13639	5.72343	8.2084	8.98151	8.86408	3.8792	573.476	1.09e-121	4.33e-120	1.1876	0.461837	5.9093	35.9345	64.9528	53.3313	28.3864	26.9629	1.0528	-0.908015	-0.933582	-0.741679	0.316053	1.33831	0.928909	2.27646	-0.3824	-0.123233	0.307962	-0.289169	2.33e-15	1	0.126109	AT5G63090	protein_coding	Lateral organ boundaries (LOB) domain family protein
489	Pjv1_00009813-RA	-0.946649	-1.62086	-1.9305	-2.29439	-2.16368	6.35515	573.166	1.27e-121	5.04e-120	352.561	193.897	120.306	94.2126	69.1159	89.4764	106.858	153.261	0.697228	1.86508	0.380277	-0.308407	-0.55259	-0.78745	-0.596913	-1.80965	-0.975085	-0.515443	-0.000287515	0.0685873	1.33e-15	3	0.228007	AT5G07720	protein_coding	Galactosyl transferase GMA12/MNN10 family protein
490	Pjv1_00004075-RA	-0.277204	0.0690768	-1.96818	-3.22762	-3.05947	7.36588	571.523	2.87e-121	1.14e-119	539.644	474.846	606.471	136.318	43.276	84.8547	252.862	314.235	0.80469	0.891432	0.635173	1.15571	-0.703614	-1.07157	-0.907137	-2.49835	0.824124	0.412212	-1.1112	0.047636	-4.33e-15	6	1.06991	AT5G64440	protein_coding	fatty acid amide hydrolase
491	Pjv1_00027637-RA	2.58247	3.48513	4.2223	4.95348	4.95909	5.59619	571.39	3.07e-121	1.21e-119	10.143	31.6951	61.96	104.623	182.604	168.65	71.3772	93.2792	0.765199	-1.16474	-0.862798	-0.438784	0.158924	1.25145	1.05595	2.18312	-0.138443	0.256902	-0.0216687	-0.150642	1.5e-15	1	0.113981	AT1G80730	protein_coding	zinc-finger protein 1
492	Pjv1_00023346-RA	3.20287	4.17977	5.1031	5.60363	5.81429	5.32112	571.251	3.29e-121	1.3e-119	6.13334	23.8955	48.5736	94.0652	136.128	144.39	58.2512	75.5309	0.771223	-1.19135	-0.886426	-0.462777	0.318178	1.04027	1.18211	2.22185	-0.0294662	0.124827	0.103968	0.14549	1.78e-15	1	0.244945	AT4G08300	protein_coding	nodulin MtN21 /EamA-like transporter family protein
493	Pjv1_00023257-RA	-1.77344	-1.79892	-2.22784	-2.69618	-2.82601	6.69274	570.568	4.62e-121	1.82e-119	538.764	166.667	164.591	118.539	79.8639	89.0019	173.328	192.904	0.898517	1.9954	-0.151375	-0.163352	-0.429045	-0.652177	-0.599456	-1.52845	-0.808994	-0.92255	-0.389697	-0.00342655	1.61e-15	3	0.0525913	AT4G22130	protein_coding	STRUBBELIG-receptor family 8
494	Pjv1_00017899-RA	-0.45496	0.538496	1.29126	2.36184	2.92359	6.77816	568.724	1.16e-120	4.54e-119	77.8492	47.0058	98.9781	167.226	367.434	495.385	181.334	208.98	0.867712	-0.723143	-0.893235	-0.606624	-0.23026	0.873827	1.57943	2.02491	-0.871863	0.418285	-0.287695	0.472814	2.33e-15	4	0.314024	AT4G17030	protein_coding	expansin-like B1
495	Pjv1_00015624-RA	0.0520586	-1.7856	-3.85925	-5.48506	-5.29007	6.06467	567.073	2.63e-120	1.03e-118	287.314	334.103	92.2349	17.0702	4.00787	15.0228	148.004	124.959	1.18442	1.09696	1.41309	-0.221101	-0.728956	-0.817212	-0.742789	-2.2346	-0.684108	0.530633	0.543109	-0.0753663	-1.17e-15	6	0.525158	AT4G28850	protein_coding	xyloglucan endotransglucosylase/hydrolase 26
496	Pjv1_00001077-RA	3.37195	3.99908	4.15409	4.40616	4.11308	7.34577	566.07	4.32e-120	1.69e-118	35.902	229.354	357.573	403.196	501.486	383.528	163.842	318.507	0.514408	-1.72486	-0.544136	0.238441	0.5169	1.1168	0.396853	1.69072	1.22248	0.350804	-0.00819009	-0.47103	-1.83e-15	7	1.28667	AT4G29740	protein_coding	cytokinin oxidase 4
497	Pjv1_00003217-RA	0.43641	0.690476	1.43248	2.1669	2.2868	6.51283	564.748	8.34e-120	3.26e-118	73.3596	86.8807	104.838	177.564	309.276	309.569	108.758	176.915	0.61475	-0.952157	-0.827834	-0.66272	0.0059719	1.21702	1.21972	2.18239	-0.598932	0.295344	0.0412751	-0.0323758	2e-15	1	0.252253	AT4G16130	protein_coding	arabinose kinase
498	Pjv1_00005559-RA	-2.19421	-2.53232	-2.22873	-2.86008	-2.83706	5.37269	563.941	1.25e-119	4.86e-118	238.894	54.7407	43.2318	52.772	31.3761	38.4496	79.9986	76.5773	1.04468	2.02899	-0.272962	-0.416826	-0.297571	-0.565025	-0.476605	-1.22682	-1.0102	-1.12897	-0.158336	0.0442782	2.66e-15	3	0.181132	AT1G51940	protein_coding	protein kinase family protein / peptidoglycan-binding LysM domain-containing protein
499	Pjv1_00006160-RA	-1.87411	-2.55606	-2.72072	-2.79687	-2.98208	5.86675	562.714	2.29e-119	8.94e-118	335.412	98.5409	60.7875	51.9658	47.3902	49.9428	113.328	107.34	1.05579	2.0125	-0.0776417	-0.410776	-0.488618	-0.528993	-0.506469	-1.38585	-1.14565	-0.855991	-0.18397	-0.0486617	2.33e-15	3	0.113814	AT2G45470	protein_coding	FASCICLIN-like arabinogalactan protein 8
500	Pjv1_00008820-RA	-0.794055	-3.98315	-5.38102	-5.81505	-6.53088	6.03996	561.677	3.84e-119	1.49e-117	407.234	265.201	27.4178	6.69925	5.82376	10.7575	173.184	120.522	1.43695	1.65553	0.835404	-0.537604	-0.657237	-0.662292	-0.633803	-1.8645	-1.20438	-0.127371	0.435603	-0.0941912	7.22e-16	3	0.960994	AT2G21540	protein_coding	SEC14-like 3
501	Pjv1_00017783-RA	0.475442	2.07776	2.23459	1.46317	1.29198	8.01468	561.623	3.95e-119	1.53e-117	201.447	245.685	765.71	878.729	499.093	448.125	272.135	506.465	0.537323	-1.12083	-0.958271	0.952632	1.36794	-0.0270898	-0.214379	0.782615	2.69292	-1.00933	-0.215469	0.168246	-2.72e-15	7	0.904321	AT5G08380	protein_coding	alpha-galactosidase 1
502	Pjv1_00004970-RA	4.97034	6.3092	5.98402	5.54036	6.16258	6.24832	558.83	1.58e-118	6.13e-117	9.01419	91.9279	239.725	191.966	135.899	208.507	85.5512	146.173	0.585274	-1.60324	-0.634066	1.09352	0.535271	-0.120098	0.728612	0.879043	2.1035	0.359573	-0.826354	0.791863	-3.5e-15	7	1.61183	AT2G38940	protein_coding	phosphate transporter 1;4
503	Pjv1_00005308-RA	-0.845036	-1.60775	-2.23877	-3.11677	-4.19181	4.80559	558.521	1.85e-118	7.13e-117	131.649	78.2879	45.5226	28.1717	13.4159	11.7935	46.3647	51.4735	0.90075	1.72924	0.578336	-0.128349	-0.502576	-0.820831	-0.855822	-2.06033	-0.630401	-0.418243	0.0476954	-0.0933759	1.11e-16	3	0.510395	AT3G48280	protein_coding	cytochrome P450, family 71, subfamily A, polypeptide 25
504	Pjv1_00022555-RA	1.30453	2.12224	2.50666	2.89619	3.03247	7.19813	556.624	4.74e-118	1.83e-116	71.724	140.444	252.549	334.747	453.474	461.946	160.997	285.814	0.563293	-1.32978	-0.902935	-0.20662	0.303938	1.04139	1.094	2.13481	0.284432	0.225894	-0.121171	0.0791611	6.66e-16	1	0.333416	AT4G02020	protein_coding	SET domain-containing protein
505	Pjv1_00010827-RA	-0.716402	-1.00937	-1.44358	-1.81228	-1.8804	8.76561	556.512	5.02e-118	1.93e-116	1598.02	1018.19	830.457	600.46	441.097	480.936	436.127	828.194	0.5266	1.76514	0.435651	0.00518816	-0.522173	-0.887579	-0.796232	-2.06439	-0.538578	-0.458969	-0.185677	0.00696063	5e-16	3	0.3879	AT3G01280	protein_coding	voltage dependent anion channel 1
506	Pjv1_00016475-RA	-0.903824	-2.70058	-5.56307	-8.31643	-10.8937	5.08042	555.652	7.69e-118	2.95e-116	208.079	122.735	34.8496	3.07019	0.536612	3.09565	85.4225	62.0609	1.37643	1.70936	0.71028	-0.31855	-0.690576	-0.720236	-0.690278	-1.97599	-1.01637	-0.165598	0.136669	-0.0907528	5.55e-16	3	0.678905	AT4G33880	protein_coding	ROOT HAIR DEFECTIVE 6-LIKE 2
507	Pjv1_00025177-RA	0.872853	1.62353	2.41975	2.7384	2.70237	5.9411	554.306	1.5e-117	5.76e-116	33.9236	50.6328	88.1447	156.311	200.448	181.498	70.4194	118.493	0.594292	-1.20094	-0.963657	-0.430965	0.537036	1.16382	0.894706	2.24983	0.241117	-0.150705	0.224723	-0.127174	1.83e-15	1	0.195197	AT1G08520	protein_coding	ALBINA 1
508	Pjv1_00023427-RA	2.71776	2.76716	0.212461	-1.45891	-1.63542	7.11084	554.208	1.58e-117	6.04e-116	108.168	668.04	673.11	104.963	22.4839	48.666	311.322	270.905	1.14919	-0.522728	1.27564	1.29192	-0.533023	-0.797955	-0.713856	-2.04436	1.54501	1.38699	-0.564785	-0.00588077	-6.38e-15	8	2.19759	AT4G33790	protein_coding	Jojoba acyl CoA reductase-related male sterility protein
509	Pjv1_00001462-RA	0.174203	0.429899	0.669394	3.33728	4.98289	4.92763	554.016	1.74e-117	6.63e-116	10.155	7.72278	9.38793	9.82084	78.1848	222.126	85.8225	56.233	1.5262	-0.536899	-0.565239	-0.545836	-0.540792	0.255782	1.93298	1.50518	-1.13871	0.805178	-0.415099	1.17044	1.89e-15	4	0.255427	AT5G25610	protein_coding	BURP domain-containing protein
510	Pjv1_00020667-RA	-2.11666	-3.91264	-5.57026	-8.28013	-9.69322	3.54145	553.332	2.44e-117	9.29e-116	92.3141	22.916	6.34391	1.64775	0.177506	1.02401	36.0857	20.7372	1.74014	1.98353	0.0603773	-0.398864	-0.529004	-0.569747	-0.546288	-1.50612	-1.13717	-0.745821	-0.129561	-0.0570161	2.16e-15	3	0.101913	AT5G37800	protein_coding	RHD SIX-LIKE 1
511	Pjv1_00014378-RA	-0.84045	0.394868	1.11546	1.38566	1.36904	7.06723	553.135	2.69e-117	1.02e-115	158.712	80.9199	198.087	332.883	410.383	379.632	132.967	260.103	0.511209	-0.762527	-1.34758	-0.466402	0.547357	1.13021	0.898938	2.28313	0.0478839	-0.582949	-0.0278192	-0.0863861	2.61e-15	1	0.363717	AT1G79910	protein_coding	Regulator of Vps4 activity in the MVB pathway protein
512	Pjv1_00002733-RA	-2.80297	-3.81127	-3.81452	-3.31395	-3.39941	4.9439	552.88	3.05e-117	1.16e-115	228.874	33.7145	16.6192	14.9385	21.2276	24.5798	84.6317	56.6589	1.49371	2.03487	-0.271109	-0.473105	-0.492965	-0.418653	-0.379044	-1.14976	-1.27094	-0.935699	-0.274087	-0.0377939	3e-15	3	0.278033	AT1G74160	protein_coding
513	Pjv1_00008663-RA	4.18237	5.24826	5.0022	3.99377	3.78964	6.40398	552.541	3.61e-117	1.37e-115	15.3752	147.408	312.999	268.432	124.655	117.003	108.837	164.312	0.66238	-1.36844	-0.155316	1.36614	0.956657	-0.364368	-0.434678	-0.129124	2.97649	-0.115771	-0.33225	0.179733	-5.33e-15	8	1.05726	AT3G18080	protein_coding	B-S glucosidase 44
514	Pjv1_00012776-RA	-0.766092	-1.21386	-1.73317	-2.16483	-2.20622	6.37842	552.362	3.95e-117	1.49e-115	331.253	205.736	149.446	101.228	70.291	82.8448	98.9181	156.8	0.630856	1.76361	0.494717	-0.0743431	-0.561796	-0.874548	-0.747638	-2.04585	-0.661527	-0.396025	-0.11342	0.0231502	4.44e-16	3	0.405078	AT5G57440	protein_coding	Haloacid dehalogenase-like hydrolase (HAD) superfamily protein
515	Pjv1_00003836-RA	-0.987256	-2.00917	-2.32613	-2.39854	-2.28077	6.87829	551.105	7.38e-117	2.78e-115	552.868	293.553	143.078	109.909	100.508	126.946	177.301	221.144	0.801745	1.87097	0.4084	-0.4403	-0.62738	-0.680402	-0.531287	-1.71169	-1.19813	-0.439212	0.0662877	0.015392	1.55e-15	3	0.308239	AT2G20370	protein_coding	Exostosin family protein
516	Pjv1_00000586-RA	-1.38187	-1.53692	-2.22393	-2.35353	-2.39018	7.36559	550.233	1.14e-116	4.29e-115	777.474	314.934	280.429	168.146	147.468	167.676	239.259	309.355	0.773412	1.95654	0.023318	-0.120895	-0.590191	-0.676618	-0.592155	-1.68538	-0.878601	-0.665018	-0.437412	-0.0128465	1.67e-15	3	0.0664888	AT1G31812	protein_coding	acyl-CoA-binding protein 6
517	Pjv1_00020101-RA	-0.915457	-1.22612	-1.70867	-2.3609	-2.75198	7.40379	549.442	1.69e-116	6.34e-115	711.871	401.364	321.995	225.224	131.716	126.111	220.097	319.714	0.688419	1.78175	0.370976	0.0103662	-0.429311	-0.85416	-0.879622	-2.03136	-0.447992	-0.596892	-0.153172	-0.0636011	2.22e-16	3	0.351338	AT3G28180	protein_coding	Cellulose-synthase-like C4
518	Pjv1_00026429-RA	1.61851	3.1955	3.96381	4.9255	5.1079	6.67247	548.955	2.15e-116	8.07e-115	20.9219	35.2077	113.774	195.538	405.071	396.684	171.604	194.533	0.882134	-1.0117	-0.928447	-0.470609	0.0058565	1.22689	1.17801	2.16645	-0.380822	0.301002	-0.183234	-0.0667647	1.78e-15	1	0.176556	AT4G10340	protein_coding	light harvesting complex of photosystem II 5
519	Pjv1_00011367-RA	-2.52562	-2.18733	-2.48365	-2.92121	-3.25293	4.38905	548.819	2.3e-116	8.61e-115	123.983	22.5098	28.7515	22.5944	15.6087	15.0683	42.3867	38.086	1.11292	2.02652	-0.367479	-0.220223	-0.365482	-0.530293	-0.543042	-1.29211	-0.86027	-1.09186	-0.440033	-0.0419707	2.39e-15	3	0.1767	AT2G46225	protein_coding	ABI-1-like 1
520	Pjv1_00011106-RA	-0.491553	-0.857989	-1.34551	-2.36068	-2.77762	7.03661	548.529	2.66e-116	9.93e-115	481.445	365.15	280.339	196.508	85.99	85.0067	157.94	249.073	0.63411	1.47127	0.734944	0.197961	-0.332816	-1.03256	-1.03879	-2.31456	0.0022858	-0.356759	0.0425636	-0.0283555	-1.44e-15	6	0.218434	AT4G30980	protein_coding	LJRHL1-like 2
521	Pjv1_00025091-RA	-1.15959	-1.46766	-1.70486	-2.14077	-2.36144	7.80471	548.331	2.93e-116	1.09e-114	971.522	457.899	369.113	307.211	214.392	215.672	284.572	422.635	0.673329	1.92882	0.123919	-0.188078	-0.405607	-0.731774	-0.727276	-1.73349	-0.739531	-0.80953	-0.151086	-0.0388106	1.22e-15	3	0.0742631	AT5G18280	protein_coding	apyrase 2
522	Pjv1_00022326-RA	-0.54835	-1.73163	-2.80702	-3.03657	-3.54191	5.89146	546.991	5.71e-116	2.13e-114	276.255	201.892	87.9354	38.2339	29.4688	29.0906	104.644	110.479	0.947186	1.58418	0.873555	-0.215433	-0.690389	-0.774149	-0.777764	-2.12499	-0.835051	-0.0250131	0.173496	-0.116139	-5.55e-17	6	0.462724	AT1G52200	protein_coding	PLAC8 family protein
523	Pjv1_00010836-RA	-3.12644	-2.79385	-2.64364	-2.45504	-2.64161	6.9253	546.716	6.54e-116	2.43e-114	735.695	89.0503	114.098	123.199	140.298	134.918	251.879	222.876	1.13013	2.03597	-0.53131	-0.431867	-0.395734	-0.327849	-0.349209	-0.935463	-1.17736	-1.1324	-0.406682	-0.0625737	3.33e-15	3	0.503641	AT3G28860	protein_coding	ATP binding cassette subfamily B19
524	Pjv1_00012755-RA	-0.982622	-1.58407	-2.90359	-3.70395	-3.70035	6.18831	546.15	8.67e-116	3.22e-114	365.118	200.391	133.261	48.6602	23.1303	36.895	131.777	134.576	0.979205	1.74948	0.499442	-0.00998159	-0.651976	-0.845712	-0.741257	-2.08079	-0.67158	-0.29157	-0.237778	-0.0117207	-2.22e-16	3	0.452943	AT3G60270	protein_coding	Cupredoxin superfamily protein
525	Pjv1_00014628-RA	-0.764234	-1.52618	-2.11653	-2.55314	-2.86653	5.29394	545.682	1.09e-115	4.05e-114	172.657	107.921	62.6571	40.1113	27.4866	27.5541	57.4047	73.0645	0.78567	1.73493	0.607202	-0.1813	-0.574052	-0.793976	-0.7928	-2.0358	-0.762016	-0.336991	0.0495779	-0.0823812	5.55e-17	3	0.518126	AT3G14770	protein_coding	Nodulin MtN3 family protein
526	Pjv1_00016591-RA	2.70112	3.52133	4.3126	4.83457	5.29945	5.55241	544.851	1.65e-115	6.11e-114	9.29101	31.6152	57.0305	100.335	148.048	184.863	68.5158	88.5304	0.773924	-1.15651	-0.830688	-0.459747	0.172289	0.868674	1.40598	2.14992	-0.193367	0.300866	0.000557155	0.423647	1.67e-15	1	0.52592	AT3G12750	protein_coding	zinc transporter 1 precursor
527	Pjv1_00021164-RA	-2.67207	-3.37864	-3.10274	-2.84921	-2.93291	5.69948	543.553	3.15e-115	1.16e-113	341.446	56.8426	34.1297	39.92	47.209	51.5136	120.918	95.1767	1.27045	2.03667	-0.317027	-0.504865	-0.456979	-0.396698	-0.361099	-1.08136	-1.28221	-0.99165	-0.249773	-0.0342545	3.16e-15	3	0.333915	AT3G07010	protein_coding	Pectin lyase-like superfamily protein
528	Pjv1_00009827-RA	3.09514	5.93859	6.68891	7.52572	8.01731	5.22537	541.92	7.11e-115	2.62e-113	3.91346	4.39822	42.0703	71.2927	135.496	164.492	67.336	70.2771	0.958151	-0.985558	-0.978359	-0.418895	0.0150833	0.968555	1.39917	2.14006	-0.358199	0.292553	-0.272954	0.31209	1.78e-15	1	0.447982	AT3G47470	protein_coding	light-harvesting chlorophyll-protein complex I subunit A4
529	Pjv1_00022909-RA	-1.59447	-3.66332	-3.41261	-4.33853	-4.43397	6.52557	541.131	1.05e-114	3.86e-113	610.139	222.695	51.4593	57.7146	23.8588	40.5155	228.583	167.73	1.3628	1.93544	0.240457	-0.508659	-0.481294	-0.629405	-0.556536	-1.55811	-1.17418	-0.699537	0.127995	-0.01356	1.94e-15	3	0.194205	AT3G55230	protein_coding	Disease resistance-responsive (dirigent-like protein) family protein
530	Pjv1_00003503-RA	-1.5298	-2.0805	-2.20154	-2.13328	-2.15336	6.59424	540.71	1.3e-114	4.76e-113	468.217	171.848	116.622	103.913	107.275	116.124	143.044	180.667	0.791756	2.01022	-0.061652	-0.447726	-0.536573	-0.513068	-0.451206	-1.35938	-1.23634	-0.797667	-0.184236	-0.0297035	2.33e-15	3	0.152019	AT5G52280	protein_coding	Myosin heavy chain-related protein
531	Pjv1_00015499-RA	-1.48567	-1.71082	-2.42857	-2.50777	-2.47708	7.08477	539.859	1.98e-114	7.25e-113	665.767	255.147	217.403	125.84	114.632	137.279	209.93	252.678	0.830822	1.96774	0.0117622	-0.168034	-0.60419	-0.65758	-0.549699	-1.63887	-0.954346	-0.661816	-0.419949	0.000951034	1.72e-15	3	0.0675479	AT3G23090	protein_coding	TPX2 (targeting protein for Xklp2) protein family
532	Pjv1_00005210-RA	0.953733	-1.08452	-4.08135	-5.93437	-5.8468	7.77333	539.832	2.01e-114	7.33e-113	675.456	1429.59	344.046	27.524	11.1736	38.812	557.993	421.101	1.32508	0.455839	1.80736	-0.138093	-0.705344	-0.734646	-0.685114	-2.14614	-0.364398	1.06648	0.800616	-0.101542	-2.78e-15	9	0.715634	AT5G57560	protein_coding	Xyloglucan endotransglucosylase/hydrolase family protein
533	Pjv1_00028235-RA	0.806669	2.00441	2.33655	2.42963	2.56936	7.16553	538.321	4.26e-114	1.55e-112	84.6416	121.812	288.008	367.388	395.098	414.665	143.01	278.602	0.513314	-1.35627	-1.09636	0.065774	0.620837	0.814596	0.951421	2.05749	0.881773	-0.138113	-0.216028	0.222775	6.11e-16	1	0.838251	AT1G63440	protein_coding	heavy metal atpase 5
534	Pjv1_00005446-RA	-2.22435	-3.736	-4.13618	-3.57547	-4.00347	4.46994	538.085	4.78e-114	1.74e-112	156.619	36.5913	12.4783	8.15188	12.314	12.4564	58.1518	39.7685	1.46226	2.0094	-0.0546356	-0.469292	-0.54369	-0.472116	-0.469668	-1.34443	-1.26328	-0.792216	-0.165203	-0.0784378	2.33e-15	3	0.173686	AT5G57200	protein_coding	ENTH/ANTH/VHS superfamily protein
535	Pjv1_00012962-RA	-0.889186	-2.86602	-5.45183	-9.15496	-10.5807	4.75872	537.408	6.7e-114	2.43e-112	165.735	99.9157	24.8572	2.446	0.687409	2.44947	68.5128	49.3485	1.38835	1.69876	0.738068	-0.357471	-0.68458	-0.710248	-0.68453	-1.96094	-1.04804	-0.156512	0.193953	-0.0944841	8.88e-16	3	0.727995	AT2G41970	protein_coding	Protein kinase superfamily protein
536	Pjv1_00022199-RA	-1.36832	-1.79588	-2.39927	-3.13837	-3.04205	8.09302	536.781	9.15e-114	3.32e-112	1415.78	582.194	433.734	273.492	144.316	204.449	472.12	508.995	0.927554	1.92067	0.155045	-0.159411	-0.49882	-0.772428	-0.645059	-1.77011	-0.799761	-0.687205	-0.23596	0.0378921	1.22e-15	3	0.0803655	AT3G29360	protein_coding	UDP-glucose 6-dehydrogenase family protein
537	Pjv1_00002390-RA	-0.660401	-1.43274	-1.97671	-2.27844	-2.41727	6.67063	536.144	1.26e-113	4.54e-112	419.815	283.41	163.536	108.256	82.8934	90.4582	134.381	191.395	0.702115	1.69979	0.684733	-0.207311	-0.618678	-0.807415	-0.751122	-2.05399	-0.81839	-0.237255	0.0872166	-0.0508048	5.55e-17	6	0.595067	AT4G21380	protein_coding	receptor kinase 3
538	Pjv1_00028370-RA	-1.52532	-1.92273	-2.31489	-2.70232	-2.88741	5.82591	536.106	1.28e-113	4.62e-112	293.7	108.223	81.6487	59.9997	43.398	46.4086	95.3041	105.563	0.902818	1.97407	0.0279067	-0.250926	-0.478083	-0.65228	-0.62069	-1.60647	-0.91737	-0.798494	-0.231117	-0.0344239	1.61e-15	3	0.0431783	AT1G20050	protein_coding	C-8,7 sterol isomerase
539	Pjv1_00020685-RA	-0.547421	-1.56405	-1.8599	-2.14374	-2.43672	7.65558	535.952	1.38e-113	4.98e-112	812.697	597.333	290.551	229.497	180.165	175.355	263.409	380.933	0.691483	1.63914	0.821536	-0.343123	-0.574907	-0.762193	-0.780454	-2.02441	-0.88905	-0.203768	0.337784	-0.106149	4.44e-16	6	0.623822	AT1G74790	protein_coding	catalytics
540	Pjv1_00021579-RA	-0.28309	-1.74776	-2.41584	-2.89398	-3.02455	5.79425	535.204	2e-113	7.21e-112	235.344	207.209	73.6898	43.5038	28.0218	34.7089	92.7959	103.746	0.894451	1.41814	1.11495	-0.323898	-0.649193	-0.816032	-0.743969	-2.13514	-0.84517	0.128834	0.471635	-0.0562535	-3.89e-16	6	0.465726	AT1G51800	protein_coding	Leucine-rich repeat protein kinase family protein
541	Pjv1_00021366-RA	1.23441	2.5415	3.29988	4.18219	4.32494	5.99309	534.638	2.66e-113	9.54e-112	18.513	27.8529	73.5999	125.841	246.823	233.678	99.978	121.051	0.825914	-1.02561	-0.932189	-0.474619	0.0479057	1.258	1.12652	2.18037	-0.336028	0.259322	-0.143231	-0.122657	2.05e-15	1	0.131196	AT1G79040	protein_coding	photosystem II subunit R
542	Pjv1_00020146-RA	-0.944999	-1.73614	-1.74129	-2.07565	-2.09827	6.12952	534.601	2.71e-113	9.7e-112	298.64	163.489	93.0213	91.1724	69.1197	76.4386	88.3036	131.98	0.669067	1.88735	0.356827	-0.441193	-0.462131	-0.711868	-0.628984	-1.69927	-1.0422	-0.643638	0.172192	-0.000367099	1.78e-15	3	0.229631	AT1G15490	protein_coding	alpha/beta-Hydrolases superfamily protein
543	Pjv1_00010775-RA	-0.0853283	0.964656	2.05096	2.57228	2.10366	6.09367	531.873	1.05e-112	3.76e-111	49.2172	37.826	82.4509	180.102	268.23	179.659	90.9019	132.914	0.683914	-0.920741	-1.04605	-0.555142	0.519108	1.48859	0.514234	2.20845	0.0579245	-0.399038	0.269313	-0.679765	2.44e-15	1	0.295144	AT1G79110	protein_coding	zinc ion binding
544	Pjv1_00005696-RA	0.886741	-0.121177	-2.7159	-5.00253	-5.4191	3.45555	531.467	1.29e-112	4.59e-111	28.6669	55.7859	27.1933	3.63371	0.492706	1.21849	21.9414	19.4985	1.12528	0.417859	1.65384	0.350699	-0.723054	-0.866209	-0.83313	-2.3923	0.168258	1.06931	0.277443	-0.100792	-3.61e-15	9	0.98762	AT5G14360	protein_coding	Ubiquitin-like superfamily protein
545	Pjv1_00020899-RA	-1.16679	-1.34479	-1.31407	-1.28612	-1.30387	8.37735	531.347	1.36e-112	4.86e-111	1210.24	562.004	496.151	501.218	507.472	521.723	283.719	633.135	0.448117	2.03408	-0.250707	-0.482815	-0.464956	-0.442915	-0.392685	-1.16613	-1.25025	-0.956388	-0.228458	-0.0238839	3.28e-15	3	0.254456	AT3G26935	protein_coding	DHHC-type zinc finger family protein
546	Pjv1_00022710-RA	-1.01037	-4.13392	-5.09609	-6.1397	-6.61418	4.11509	531.312	1.39e-112	4.94e-111	112.476	62.1402	6.55634	2.2607	1.55851	2.31674	46.3048	31.218	1.48327	1.75484	0.667796	-0.532594	-0.625363	-0.640528	-0.624153	-1.79034	-1.21927	-0.285527	0.336671	-0.0941556	1.61e-15	3	0.658091	AT3G53750	protein_coding	actin 3
547	Pjv1_00021006-RA	-3.85968	-5.71969	-4.86628	-4.79027	-4.95162	3.63815	530.352	2.24e-112	7.95e-111	111.146	7.98294	1.70578	3.22005	3.23245	5.07288	43.6961	22.06	1.98078	2.03876	-0.322158	-0.465813	-0.431159	-0.430875	-0.388756	-1.11763	-1.21204	-1.0198	-0.264072	-0.0221167	2.89e-15	3	0.287067	AT3G21360	protein_coding	2-oxoglutarate (2OG) and Fe(II)-dependent oxygenase superfamily protein
548	Pjv1_00020872-RA	-0.629811	-1.41316	-2.24458	-2.71182	-2.6565	6.78426	528.88	4.65e-112	1.65e-110	473.489	327.809	187.571	99.9358	65.7575	88.9298	162.075	207.249	0.78203	1.6427	0.743858	-0.12141	-0.66212	-0.873001	-0.730027	-2.13526	-0.74396	-0.125129	0.0204693	0.00932877	5.55e-17	6	0.445732	AT4G05020	protein_coding	NAD(P)H dehydrogenase B2
549	Pjv1_00003568-RA	0.0748376	-2.01087	-5.02903	-7.54368	-7.0205	6.88253	527.722	8.27e-112	2.93e-110	535.979	629.141	145.733	10.974	3.26744	12.2664	285.139	222.893	1.27926	1.09801	1.42473	-0.270605	-0.743214	-0.770241	-0.738681	-2.19987	-0.75162	0.544178	0.58164	-0.113713	-1.05e-15	6	0.605413	AT1G62440	protein_coding	leucine-rich repeat/extensin 2
550	Pjv1_00023605-RA	-0.792855	-1.04038	-1.51557	-2.04278	-2.09592	6.43028	526.889	1.25e-111	4.42e-110	328.832	199.372	167.111	117.574	76.4086	86.9404	94.0066	162.706	0.577769	1.76717	0.390031	0.0468576	-0.480101	-0.917995	-0.805963	-2.06417	-0.45874	-0.517158	-0.217444	0.0338023	2.78e-16	3	0.37784	AT3G15640	protein_coding	Rubredoxin-like superfamily protein
551	Pjv1_00005847-RA	-4.11986	-5.02995	-5.23609	-5.37158	-5.53782	3.51555	526.657	1.4e-111	4.95e-110	104.763	6.08821	2.87367	2.11356	1.74153	3.48287	41.4671	20.1772	2.05515	2.03984	-0.339763	-0.417283	-0.435614	-0.444586	-0.402592	-1.14354	-1.16332	-1.02064	-0.320223	-0.0213332	2.72e-15	3	0.264209	AT3G05980	protein_coding
552	Pjv1_00028382-RA	2.61652	3.39123	4.63484	5.16084	5.18962	5.64837	525.667	2.3e-111	8.09e-110	9.30048	28.6939	51.6586	125.983	190.369	177.3	77.9979	97.2175	0.802303	-1.12717	-0.878531	-0.584104	0.3688	1.19428	1.02672	2.26141	-0.109983	0.00744883	0.261487	-0.0882004	1.83e-15	1	0.127249	AT1G72300	protein_coding	Leucine-rich receptor-like protein kinase family protein
553	Pjv1_00015050-RA	-0.893025	-1.36568	-2.58233	-2.67542	-2.81885	5.74359	525.214	2.88e-111	1.01e-109	245.772	140.171	99.9711	39.7318	35.5036	41.4047	82.5681	100.426	0.822182	1.76032	0.481361	-0.00550523	-0.735076	-0.786284	-0.714815	-2.06153	-0.753698	-0.221505	-0.323558	-0.0549084	1.67e-16	3	0.453483	AT5G46290	protein_coding	3-ketoacyl-acyl carrier protein synthase I
554	Pjv1_00014134-RA	0.924294	4.13631	4.72768	4.27768	4.45847	6.23408	524.678	3.76e-111	1.32e-109	17.0335	16.3614	171.587	267.109	189.833	205.797	104.16	144.62	0.72023	-1.22491	-1.23137	0.258897	1.17597	0.434072	0.587337	1.81135	1.61615	-0.837864	-0.00740726	0.365248	-2.78e-16	7	0.310327	AT5G54160	protein_coding	O-methyltransferase 1
555	Pjv1_00002072-RA	-1.51812	-2.50472	-3.2112	-4.20285	-4.80259	4.612	524.089	5.03e-111	1.76e-109	150.411	57.0254	28.2574	16.2032	5.82012	7.88889	55.2714	44.2676	1.24857	1.9204	0.230821	-0.289665	-0.507756	-0.695613	-0.658183	-1.72762	-0.939705	-0.661404	-0.0794218	-0.0391564	1.5e-15	3	0.112865	AT4G02940	protein_coding	oxidoreductase, 2OG-Fe(II) oxygenase family protein
556	Pjv1_00009990-RA	0.987756	2.81248	3.69069	3.82883	3.90793	5.99667	523.907	5.51e-111	1.93e-109	19.9667	26.0049	97.8105	185.081	206.272	195.718	85.7042	121.809	0.703596	-1.1883	-1.11784	-0.280013	0.73826	0.985517	0.862377	2.22539	0.576303	-0.406344	0.155673	0.0361175	1.5e-15	1	0.483336	AT5G11160	protein_coding	adenine phosphoribosyltransferase 5
557	Pjv1_00026211-RA	2.10731	0.308369	-0.803383	-1.06743	-1.42878	6.76387	523.606	6.4e-111	2.23e-109	161.538	691.107	193.824	83.0229	63.5813	69.6608	241.384	210.456	1.14696	-0.202655	1.99124	-0.0689002	-0.527927	-0.60847	-0.583284	-1.83876	0.0509452	1.37967	1.05209	-0.0948242	-3.72e-15	9	0.188306	AT3G44750	protein_coding	histone deacetylase 3
558	Pjv1_00002934-RA	-0.952961	-1.43129	-1.56475	-1.86927	-2.01481	6.90972	522.815	9.48e-111	3.3e-109	487.711	263.32	187.647	168.166	130.897	132.407	135.994	228.358	0.59553	1.90709	0.257087	-0.299356	-0.442609	-0.716659	-0.705552	-1.74462	-0.875633	-0.712811	0.00366432	-0.0463857	1.67e-15	3	0.131552	AT5G17770	protein_coding	NADH:cytochrome B5 reductase 1
559	Pjv1_00011102-RA	-2.0074	-2.12426	-2.14268	-1.95981	-1.94248	5.91859	522.347	1.2e-110	4.16e-109	296.875	77.0796	71.092	68.5777	77.5277	84.8015	90.4242	112.659	0.802637	2.03724	-0.393471	-0.459688	-0.487494	-0.388516	-0.308075	-1.03939	-1.27956	-0.983073	-0.368311	-0.00402629	3.05e-15	3	0.389709	AT4G30960	protein_coding	SOS3-interacting protein 3
560	Pjv1_00017832-RA	-1.7767	-1.63009	-1.97806	-2.62398	-2.75963	8.69226	522.3	1.23e-110	4.25e-109	2079.36	639.506	708.468	546.814	321.626	359.958	656.357	775.956	0.845869	1.98582	-0.20789	-0.102822	-0.349112	-0.6922	-0.633798	-1.52982	-0.66812	-1.01659	-0.411597	0.0202956	1.61e-15	3	0.0819876	AT1G08200	protein_coding	UDP-D-apiose/UDP-D-xylose synthase 2
561	Pjv1_00001329-RA	-0.642741	-1.46053	-2.19733	-2.5883	-3.27456	6.39414	522.288	1.23e-110	4.27e-109	368.56	252.785	140.995	80.7504	56.9815	48.0972	127.953	158.028	0.809684	1.64539	0.740558	-0.133118	-0.603955	-0.789718	-0.859152	-2.13071	-0.686011	-0.203667	0.0850812	-0.144341	-1.11e-16	6	0.450548	AT3G29670	protein_coding	HXXXD-type acyl-transferase family protein
562	Pjv1_00011259-RA	-0.907144	-1.29542	-2.22354	-2.73885	-3.15239	5.47786	521.75	1.61e-110	5.57e-109	200.419	113.559	86.075	43.1699	26.7839	27.5147	67.1653	82.9203	0.809999	1.7494	0.456168	0.0469691	-0.59183	-0.835795	-0.824914	-2.09646	-0.546929	-0.373892	-0.260666	-0.0696719	1.11e-16	3	0.441027	AT1G48590	protein_coding	Calcium-dependent lipid-binding (CaLB domain) family protein
563	Pjv1_00018866-RA	-2.166	-2.6651	-2.73659	-3.14722	-3.86137	4.56323	521.609	1.73e-110	5.96e-109	147.554	34.8988	24.0997	22.4342	15.482	13.8655	51.7367	43.0557	1.20162	2.01981	-0.157662	-0.366395	-0.398587	-0.532963	-0.564207	-1.36445	-1.01769	-0.984627	-0.198991	-0.0693612	2.16e-15	3	0.103095	AT4G04930	protein_coding	fatty acid desaturase family protein
564	Pjv1_00015127-RA	-0.13006	-1.44189	-3.96981	-5.43502	-5.54331	4.99308	520.655	2.78e-110	9.56e-109	140.641	140.543	56.1014	7.384	2.24536	6.89016	66.2174	58.9676	1.12295	1.23342	1.23194	-0.0432851	-0.779003	-0.856605	-0.786461	-2.32213	-0.587643	0.433991	0.221265	-0.0796042	-1.5e-15	6	0.268347	AT5G43230	protein_coding
565	Pjv1_00002339-RA	-0.313396	-0.963384	-1.77648	-2.69871	-2.86902	6.98677	519.858	4.12e-110	1.42e-108	491.497	408.244	261.032	141.943	64.8749	80.7186	177.562	241.385	0.735599	1.40859	0.939722	0.110647	-0.560038	-0.994073	-0.904844	-2.35372	-0.280629	-0.00429169	0.0655925	-0.00761355	-1.39e-15	6	0.0953647	AT2G29980	protein_coding	fatty acid desaturase 3
566	Pjv1_00016564-RA	-1.16058	-1.16147	-1.29749	-1.82558	-1.79858	7.94422	519.769	4.31e-110	1.48e-108	947.137	444.435	444.81	400.238	263.216	299.501	247.214	466.556	0.529869	1.94399	-0.089481	-0.0879648	-0.268264	-0.822529	-0.675751	-1.64252	-0.541892	-1.02381	-0.273868	0.106122	9.99e-16	3	0.0964094	AT4G10840	protein_coding	Tetratricopeptide repeat (TPR)-like superfamily protein
567	Pjv1_00010573-RA	-1.17854	1.25609	4.86103	6.15333	5.61621	7.19678	518.927	6.55e-110	2.25e-108	24.4834	7.95078	23.705	331.329	821.382	521.076	334.191	288.321	1.15909	-0.789482	-0.838952	-0.791811	0.128693	1.59508	0.696474	2.15602	-0.597134	-0.0101888	0.271555	-0.710673	2.83e-15	1	0.301969	AT2G05920	protein_coding	Subtilase family protein
568	Pjv1_00014570-RA	-1.45966	-1.58656	-2.03913	-2.38706	-2.40695	6.0572	518.911	6.6e-110	2.26e-108	312.169	120.1	109.813	77.8766	57.8346	67.0358	95.262	124.138	0.767386	1.97383	-0.0423941	-0.150374	-0.485625	-0.696014	-0.599426	-1.62423	-0.82611	-0.807721	-0.372271	0.0184961	1.67e-15	3	0.0398774	AT1G75840	protein_coding	RAC-like GTP binding protein 5
569	Pjv1_00005436-RA	5.74675	7.95368	8.94865	9.51522	9.91499	4.7334	518.852	6.8e-110	2.32e-108	2.17386	5.89948	29.1698	59.9964	91.813	111.344	45.3375	50.0661	0.905552	-1.05635	-0.974176	-0.460906	0.219031	0.920803	1.3516	2.20276	-0.189052	0.128439	-0.0601218	0.352947	1.78e-15	1	0.396584	AT1G17840	protein_coding	white-brown complex homolog protein 11
570	Pjv1_00006426-RA	-0.203145	-1.76316	5.74987	7.21287	7.62957	3.90385	518.652	7.51e-110	2.56e-108	1.7225	0.415925	0.414093	21.4773	64.946	76.88	34.6653	27.6426	1.25405	-0.747726	-0.785417	-0.78547	-0.177854	1.0761	1.42037	2.09321	-0.977817	0.3871	-0.00516504	0.194713	3e-15	4	0.571905	AT1G68320	protein_coding	myb domain protein 62
571	Pjv1_00003794-RA	-0.404155	-0.937534	-1.37526	-1.94908	-1.9786	8.86893	518.375	8.62e-110	2.93e-108	1634.96	1300.05	892.52	643.724	401.341	463.502	490.806	889.349	0.55187	1.51916	0.836787	0.0064595	-0.500453	-0.994301	-0.86765	-2.26293	-0.387469	-0.175337	0.12307	0.0331835	-8.88e-16	6	0.200329	AT2G20420	protein_coding	ATP citrate lyase (ACL) family protein
572	Pjv1_00021309-RA	-1.59304	-4.01915	-5.72189	-6.50625	-6.0595	3.92787	518.046	1.02e-109	3.45e-108	111.084	40.4181	7.05724	1.10796	1.07546	2.41999	43.8047	27.1937	1.61084	1.91509	0.301894	-0.459688	-0.595502	-0.596244	-0.56555	-1.62773	-1.21179	-0.547932	0.0369541	-0.0697769	1.89e-15	3	0.231058	AT1G12740	protein_coding	cytochrome P450, family 87, subfamily A, polypeptide 2
573	Pjv1_00012401-RA	2.16387	3.87872	3.5348	2.7452	2.44769	6.53748	517.861	1.11e-109	3.78e-108	31.9709	106.617	359.947	288.364	160.963	136.435	121.391	180.716	0.67172	-1.22534	-0.610417	1.47648	0.886787	-0.162726	-0.36478	0.125526	2.92077	-0.304976	-0.803361	0.0697642	-4.66e-15	8	1.84159	AT4G34138	protein_coding	UDP-glucosyl transferase 73B1
574	Pjv1_00008503-RA	-2.91014	-1.93382	-2.3096	-2.40568	-3.14773	4.15534	517.3	1.47e-109	4.98e-108	99.0456	13.7039	27.2234	20.5126	19.1711	13.6402	33.1241	32.2161	1.02818	2.01755	-0.558876	-0.150728	-0.353324	-0.393823	-0.560799	-1.14975	-0.796072	-1.17545	-0.61527	-0.157122	2.61e-15	3	0.391107	AT1G49620	protein_coding	Cyclin-dependent kinase inhibitor family protein
575	Pjv1_00029376-RA	0.677818	0.436115	-0.958081	-2.53164	-2.90796	5.11925	516.963	1.74e-109	5.88e-108	80.8775	133.234	111.7	40.9048	10.4871	14.2349	51.4156	65.2397	0.788103	0.304146	1.32244	0.903621	-0.473298	-1.0649	-0.99201	-2.49104	1.01648	0.788286	-0.196718	0.00231919	-5.22e-15	6	1.36253	AT5G54160	protein_coding	O-methyltransferase 1
576	Pjv1_00010306-RA	-1.03982	-1.36451	-2.36829	-3.13989	-3.74074	4.7561	516.89	1.8e-109	6.09e-108	128.536	66.44	52.7369	24.9966	12.6383	13.1752	44.3224	49.7538	0.890835	1.77747	0.376473	0.0673053	-0.558571	-0.837398	-0.825283	-2.06342	-0.511765	-0.454195	-0.306649	-0.0600678	-1.67e-16	3	0.366933	AT4G34880	protein_coding	Amidase family protein
577	Pjv1_00024428-RA	0.48802	-1.40929	-4.92765	-9.47883	-10.3632	7.01424	516.642	2.04e-109	6.87e-108	488.606	757.398	202.867	10.875	3.07074	12.4835	313.393	245.884	1.27456	0.774501	1.63218	-0.13726	-0.749885	-0.774788	-0.744753	-2.24362	-0.500038	0.840467	0.626132	-0.118939	-2.11e-15	6	0.877382	AT3G54040	protein_coding	PAR1 protein
578	Pjv1_00003110-RA	-1.90029	-2.36296	-2.73247	-3.60709	-3.99669	4.5084	516.618	2.07e-109	6.94e-108	138.662	39.484	28.468	21.0412	9.63053	11.2671	48.9135	41.4255	1.18076	1.98794	-0.0396928	-0.264908	-0.416742	-0.650025	-0.616567	-1.54692	-0.889323	-0.895241	-0.216028	-0.0198866	1.72e-15	3	0.0406131	AT1G12460	protein_coding	Leucine-rich repeat protein kinase family protein
579	Pjv1_00015996-RA	-1.33676	-1.3386	-1.54368	-1.7094	-1.71068	8.4978	515.806	3.09e-109	1.04e-107	1451.61	605.321	606.265	515.639	448.03	484.432	380.869	685.217	0.555838	2.01223	-0.209771	-0.207292	-0.445238	-0.622751	-0.527174	-1.44149	-0.895718	-0.935927	-0.410681	0.0253806	2.44e-15	3	0.0765859	AT1G19870	protein_coding	IQ-domain 32
580	Pjv1_00003499-RA	-0.351245	-0.830129	-2.86833	-3.93239	-3.77411	5.48096	515.38	3.82e-109	1.28e-107	186.709	154.857	111.245	23.6439	8.26515	18.0254	77.5154	83.7909	0.925105	1.32771	0.916806	0.354171	-0.775936	-0.974332	-0.848419	-2.442	-0.204723	0.273675	-0.331366	-0.0181971	-1.94e-15	6	0.128673	AT5G52260	protein_coding	myb domain protein 19
581	Pjv1_00024470-RA	1.17384	3.13561	3.78194	4.80492	4.98554	6.1362	515.314	3.95e-109	1.32e-107	16.4452	18.7378	82.2819	129.134	276.872	289.418	121.948	135.481	0.90011	-0.976121	-0.957322	-0.436247	-0.052049	1.15943	1.26231	2.14111	-0.421319	0.339197	-0.288198	0.0413483	2.33e-15	1	0.272652	AT4G05180	protein_coding	photosystem II subunit Q-2
582	Pjv1_00015497-RA	0.0720313	-0.720019	-1.97282	-3.00221	-2.70892	5.21621	514.796	5.11e-109	1.71e-107	127.002	140.786	80.5568	31.7962	12.3109	22.8168	55.4643	69.2115	0.801374	1.04195	1.29046	0.204552	-0.674584	-1.0259	-0.836478	-2.45411	-0.152393	0.488554	0.150149	0.0407433	-2.78e-15	6	0.185753	AT5G06860	protein_coding	polygalacturonase inhibiting protein 1
583	Pjv1_00018197-RA	-1.2959	-1.44734	-1.9133	-2.85536	-3.06666	5.84449	514.728	5.28e-109	1.76e-107	272.261	117.652	105.419	74.5359	34.3336	40.0327	87.459	107.372	0.814539	1.88533	0.117532	-0.0223319	-0.37545	-0.835121	-0.769958	-1.84356	-0.511646	-0.804917	-0.267075	0.0201852	1.11e-15	3	0.13881	AT3G02580	protein_coding	sterol 1
584	Pjv1_00004769-RA	-0.0369628	-0.643087	-2.00407	-2.99288	-3.29632	6.86927	514.643	5.51e-109	1.83e-107	414.506	439.656	276.638	102.519	42.6086	56.4542	179.6	222.064	0.808776	1.0715	1.21154	0.303868	-0.665618	-0.999194	-0.922103	-2.489	-0.0410106	0.427023	0.0235293	-0.0405781	-2.61e-15	6	0.134535	AT3G22600	protein_coding	Bifunctional inhibitor/lipid-transfer protein/seed storage 2S albumin superfamily protein
585	Pjv1_00029470-RA	-0.422816	-1.50409	-1.64075	-1.70008	-1.53565	9.01564	514.578	5.69e-109	1.89e-107	1870.31	1471.45	688.077	608.902	564.542	698.627	549.33	983.653	0.558459	1.61408	0.887995	-0.538066	-0.682197	-0.762949	-0.518861	-1.87978	-1.22597	-0.0403966	0.445282	0.067727	1.33e-15	6	0.976618	AT1G02920	protein_coding	glutathione S-transferase 7
586	Pjv1_00015558-RA	2.05296	2.57554	3.50427	4.07842	4.35192	4.81565	514.376	6.29e-109	2.09e-107	7.99837	21.0953	30.928	60.3047	93.4618	103.396	39.3965	52.8641	0.745242	-1.13882	-0.806386	-0.556803	0.188865	1.03049	1.28266	2.19763	-0.269657	0.257372	0.121927	0.201406	1.78e-15	1	0.315045	AT3G54390	protein_coding	sequence-specific DNA binding transcription factors
587	Pjv1_00005209-RA	-0.5252	-2.0984	-3.8773	-5.57823	-7.65855	3.88937	512.768	1.4e-108	4.63e-107	76.4585	57.5815	18.9627	4.42774	0.496	1.36802	32.5998	26.5491	1.22791	1.53098	0.951922	-0.232714	-0.678574	-0.79918	-0.772431	-2.14492	-0.819266	0.0270679	0.253949	-0.091831	-1.67e-16	6	0.421341	AT4G30270	protein_coding	xyloglucan endotransglucosylase/hydrolase 24
588	Pjv1_00024067-RA	-0.0459225	-0.36696	-1.03119	-1.76127	-1.71124	6.97986	512.767	1.4e-108	4.63e-107	368.546	372.092	295.99	182.704	100.812	125.479	120.725	240.937	0.501065	1.05702	1.08639	0.456013	-0.482362	-1.16069	-0.956368	-2.51692	0.289736	0.216692	-0.0393566	0.103617	-2.66e-15	6	0.148235	AT1G28440	protein_coding	HAESA-like 1
589	Pjv1_00007455-RA	-0.25116	-2.26702	-5.297	-8.00333	-6.89532	3.93399	512.052	2e-108	6.59e-107	76.1645	70.3494	16.842	1.3297	0.242629	1.69082	35.809	27.7698	1.28949	1.35147	1.18907	-0.30517	-0.738366	-0.768723	-0.728281	-2.15343	-0.883198	0.28919	0.437147	-0.101017	-3.89e-16	6	0.500304	AT4G33600	protein_coding
590	Pjv1_00016809-RA	0.362091	-1.83097	-5.21707	-10.1376	-7.0993	4.9444	512.022	2.03e-108	6.68e-107	123.033	176.861	37.5773	2.36701	0.499399	4.56765	74.8719	57.4842	1.30248	0.875484	1.59441	-0.26588	-0.736153	-0.761097	-0.706761	-2.18145	-0.665126	0.744495	0.711769	-0.0994521	-1.55e-15	6	0.87754	AT4G30320	protein_coding	CAP (Cysteine-rich secretory proteins, Antigen 5, and Pathogenesis-related 1 protein) superfamily protein
591	Pjv1_00006859-RA	-1.1982	-2.42559	-3.1614	-3.0582	-3.35323	4.89218	511.689	2.39e-108	7.87e-107	162.38	76.3914	32.0084	17.5695	18.1602	19.7168	57.476	54.3711	1.05711	1.8792	0.383122	-0.389078	-0.640295	-0.630018	-0.602935	-1.73553	-1.14948	-0.447353	-0.000179392	-0.0805369	1.44e-15	3	0.271718	AT5G67070	protein_coding	ralf-like 34
592	Pjv1_00023005-RA	-1.6839	-2.81959	-4.24818	-5.43664	-5.37678	3.92634	511.34	2.85e-108	9.34e-107	102.925	34.6932	15.4595	4.8125	2.45622	3.10125	39.0446	27.2412	1.43329	1.93838	0.190858	-0.301751	-0.574438	-0.634787	-0.618266	-1.68016	-1.03164	-0.620409	-0.153874	-0.0698079	1.67e-15	3	0.109853	AT2G44740	protein_coding	cyclin p4;1
593	Pjv1_00016080-RA	1.63354	6.35993	6.95924	6.64906	6.45563	6.84567	511.064	3.26e-108	1.07e-106	13.9807	7.58305	269.256	427.642	345.288	275.758	174.269	223.251	0.780597	-1.20085	-1.23756	0.263985	1.17284	0.700279	0.301295	1.79927	1.65067	-0.891888	0.00189819	-0.0657904	-4.02e-16	7	0.252498	AT2G18370	protein_coding	Bifunctional inhibitor/lipid-transfer protein/seed storage 2S albumin superfamily protein
594	Pjv1_00000764-RA	-0.50168	-2.01359	-3.04316	-3.70879	-4.29111	3.8923	510.839	3.65e-108	1.19e-106	71.1086	53.6913	18.2904	7.97734	4.18129	4.22213	28.7547	26.5785	1.08188	1.54862	0.942897	-0.288236	-0.64689	-0.778905	-0.777485	-2.10624	-0.856105	-0.0239582	0.320306	-0.106432	1.67e-16	6	0.484273	AT5G46060	protein_coding	Protein of unknown function, DUF599
595	Pjv1_00006335-RA	-0.606075	-1.44648	-2.11039	-2.66812	-2.76703	6.72152	510.327	4.71e-108	1.54e-106	446.061	317.181	174.721	105.407	64.9151	79.2042	152.76	197.915	0.771846	1.62442	0.780744	-0.151834	-0.605578	-0.870646	-0.777107	-2.13828	-0.708286	-0.162934	0.121947	-0.0186828	2.22e-16	6	0.415478	AT4G16120	protein_coding	COBRA-like protein-7 precursor
596	Pjv1_00017302-RA	2.92689	1.11221	-0.693843	-1.10711	-2.07008	3.53076	510.3	4.77e-108	1.56e-106	10.6249	79.0229	21.714	5.40862	2.75999	3.9066	29.4676	20.5728	1.43235	-0.337588	1.98354	0.038726	-0.514607	-0.60449	-0.565579	-1.8098	0.211846	1.45578	0.974562	-0.0802816	-4.33e-15	9	0.188242	AT2G26440	protein_coding	Plant invertase/pectin methylesterase inhibitor superfamily
597	Pjv1_00018552-RA	-0.891741	-1.1495	-1.46968	-2.4101	-2.36308	5.70074	510.026	5.47e-108	1.78e-106	207.945	117.637	97.9739	77.3547	36.2233	48.3256	61.9396	97.5766	0.634779	1.78187	0.323876	0.0064139	-0.326478	-0.990535	-0.795146	-1.99948	-0.374159	-0.704228	-0.104815	0.130837	2.22e-16	3	0.34741	AT3G08510	protein_coding	phospholipase C 2
598	Pjv1_00028371-RA	0.184706	2.84484	4.26641	5.22926	5.59842	4.01203	509.928	5.74e-108	1.87e-106	2.5835	1.71476	10.7109	29.8389	61.6055	71.001	30.3405	29.5758	1.02586	-0.889645	-0.918278	-0.621773	0.0086729	1.05568	1.36535	2.17827	-0.599101	0.24276	-0.0684486	0.210869	2.44e-15	1	0.398322	AT1G08380	protein_coding	photosystem I subunit O
599	Pjv1_00025948-RA	-1.23394	-1.90167	-2.19721	-2.66138	-2.80462	5.58271	509.905	5.81e-108	1.89e-106	235.147	106.381	66.2929	52.2569	34.752	39.6483	76.033	89.0797	0.853539	1.9211	0.227555	-0.299697	-0.484301	-0.714528	-0.650131	-1.72011	-0.930537	-0.685633	-0.054731	-0.0134109	1.5e-15	3	0.109689	AT2G31865	protein_coding	poly(ADP-ribose) glycohydrolase 2
600	Pjv1_00006123-RA	-1.21522	-1.5062	-1.93393	-2.48423	-2.78536	6.31616	509.642	6.62e-108	2.14e-106	368.937	167.691	136.388	98.7902	63.0646	62.7997	115.078	149.612	0.769179	1.90588	0.157103	-0.114911	-0.441627	-0.752073	-0.754374	-1.80712	-0.677889	-0.743713	-0.217153	-0.0497232	7.22e-16	3	0.102114	AT4G00110	protein_coding	UDP-D-glucuronate 4-epimerase 3
601	Pjv1_00013683-RA	0.588388	0.0233557	-0.886859	-1.10552	-1.00644	8.22435	509.283	7.92e-108	2.56e-106	685.201	1055.99	706.929	360.909	297.454	361.924	292.956	578.069	0.506785	0.365694	1.63139	0.439863	-0.741269	-0.957872	-0.737806	-2.40242	0.246505	1.13043	0.167797	0.0434132	-4.39e-15	9	0.996469	AT1G51410	protein_coding	NAD(P)-binding Rossmann-fold superfamily protein
602	Pjv1_00029814-RA	-1.23525	-1.83698	-2.66746	-2.83883	-2.54508	4.87923	509.133	8.53e-108	2.75e-106	146.935	66.09	43.1503	22.701	18.5824	28.0535	48.5954	54.252	0.895736	1.90723	0.243604	-0.22845	-0.649257	-0.734011	-0.539114	-1.76259	-1.01572	-0.488959	-0.245924	0.055283	1.28e-15	3	0.153592	AT1G05170	protein_coding	Galactosyltransferase family protein
603	Pjv1_00022672-RA	-3.73898	5.09687	8.36717	8.40588	7.1911	6.89236	508.542	1.14e-107	3.69e-106	13.4092	3.56073	52.7819	557.436	563.085	218.538	263.722	234.802	1.12317	-0.839493	-0.876837	-0.690197	1.22339	1.24481	-0.0616714	1.96959	0.654316	-1.14713	1.10394	-0.790965	2.19e-15	1	1.87933	AT1G20160	protein_coding	Subtilisin-like serine endopeptidase family protein
604	Pjv1_00005266-RA	-1.65131	-3.05543	-3.48723	-3.65641	-3.79669	4.43454	508.171	1.38e-107	4.43e-106	135.768	46.9893	17.3513	11.7927	9.1968	13.241	49.3731	39.0565	1.26414	1.95879	0.16067	-0.439616	-0.5522	-0.604777	-0.522866	-1.54737	-1.18634	-0.667141	-0.0462445	-0.0185702	2.05e-15	3	0.143698	AT1G09250	protein_coding	basic helix-loop-helix (bHLH) DNA-binding superfamily protein
605	Pjv1_00022300-RA	2.86899	3.12599	3.89194	3.98516	3.43182	7.12042	507.734	1.71e-107	5.49e-106	40.2461	197.752	239.077	417.649	445.754	294.429	149.808	272.485	0.549786	-1.55024	-0.498856	-0.223001	0.969003	1.15661	0.146484	1.83259	1.13361	-0.249392	0.789306	-0.613508	1.77e-16	7	1.30849	AT1G62770	protein_coding	Plant invertase/pectin methylesterase inhibitor superfamily protein
606	Pjv1_00001184-RA	-1.9365	-1.65461	-2.73859	-3.92042	-5.06467	3.87602	507.256	2.17e-107	6.95e-106	84.7002	23.2533	28.4461	12.6796	4.46762	3.23836	30.3918	26.1309	1.16306	1.92714	-0.0946824	0.0761809	-0.442596	-0.712799	-0.753246	-1.73868	-0.509728	-0.842838	-0.551912	-0.071834	1.22e-15	3	0.135417	NA	NA	NA
607	Pjv1_00023719-RA	-1.46185	-2.0452	-2.3281	-2.71202	-2.43437	5.23493	506.24	3.59e-107	1.15e-105	189.463	73.0581	48.3758	38.3006	27.7825	39.9535	60.7235	69.4889	0.873859	1.97574	0.0587779	-0.347693	-0.513611	-0.686824	-0.486391	-1.54859	-1.07221	-0.742919	-0.166383	0.0861622	2e-15	3	0.0776103	AT4G34860	protein_coding	Plant neutral invertase family protein
608	Pjv1_00027832-RA	-2.47389	-2.34062	-2.83495	-3.13352	-2.99893	4.54863	505.705	4.69e-107	1.5e-105	143.064	26.9627	29.741	20.1899	15.2746	20.039	49.5194	42.5453	1.16392	2.02989	-0.314676	-0.25857	-0.451448	-0.550707	-0.454493	-1.30188	-0.988526	-0.979959	-0.448309	0.023189	2.3e-15	3	0.155491	AT1G32170	protein_coding	xyloglucan endotransglucosylase/hydrolase 30
609	Pjv1_00020908-RA	4.01434	5.82245	6.09169	5.3777	4.76352	5.1186	505.194	6.04e-107	1.93e-105	5.20519	28.9511	105.032	129.811	77.4087	51.3164	46.9237	66.2873	0.707884	-1.30173	-0.795679	0.825695	1.35375	0.237009	-0.319048	0.898641	2.62035	-0.848978	0.0136122	-0.13163	-3.19e-15	7	0.761205	AT4G25040	protein_coding	Uncharacterised protein family (UPF0497)
610	Pjv1_00028839-RA	4.28955	5.64527	5.58821	5.36767	5.44035	5.43102	505.043	6.51e-107	2.07e-105	5.50004	46.0823	121.05	117.979	100.981	102.568	46.3556	82.3599	0.562842	-1.65805	-0.782595	0.834627	0.768384	0.401706	0.435928	1.28627	2.06484	0.0354731	-0.486707	0.195608	-2.36e-15	7	0.652671	AT1G07530	protein_coding	SCARECROW-like 14
611	Pjv1_00023173-RA	0.271985	5.17801	5.60307	4.47166	4.15928	4.426	505.025	6.57e-107	2.09e-105	3.88031	1.6052	67.1398	93.3377	40.878	33.6853	35.7795	40.0877	0.892531	-1.01196	-1.07555	0.756077	1.48828	0.0220887	-0.178941	0.963589	2.53899	-1.25368	-0.0386425	0.178743	-1.87e-15	7	0.780937	AT3G28960	protein_coding	Transmembrane amino acid transporter family protein
612	Pjv1_00027036-RA	-0.63658	-0.812264	-2.42805	-4.21236	-4.03267	5.16617	504.716	7.66e-107	2.43e-105	152.894	105.899	93.4346	28.3517	5.38526	14.2771	59.429	66.707	0.890896	1.45026	0.659471	0.449741	-0.645397	-1.03185	-0.882228	-2.395	-0.0393614	-0.0280251	-0.487054	0.0350063	-1.67e-15	6	0.243046	AT2G28210	protein_coding	alpha carbonic anhydrase 2
613	Pjv1_00013012-RA	1.38964	6.17026	4.32951	2.01195	1.74209	3.88757	503.981	1.1e-106	3.5e-105	2.41974	3.19267	112.28	31.3295	4.15819	5.33002	43.4786	26.4517	1.6437	-0.552731	-0.534953	1.97404	0.112188	-0.512747	-0.485795	-0.875941	2.61238	0.114003	-1.85199	0.115259	-5.5e-15	8	2.20314	AT5G22810	protein_coding	GDSL-like Lipase/Acylhydrolase superfamily protein
614	Pjv1_00005948-RA	-1.75836	-1.85701	-1.94021	-2.244	-2.22167	5.87572	503.648	1.3e-106	4.12e-105	284.431	88.4229	82.6523	76.4838	58.9821	66.5214	86.3194	109.582	0.787713	2.0256	-0.245129	-0.31198	-0.383442	-0.586197	-0.498855	-1.33274	-0.966373	-1.02496	-0.297421	0.0287255	2.11e-15	3	0.114175	AT1G10120	protein_coding	basic helix-loop-helix (bHLH) DNA-binding superfamily protein
615	Pjv1_00008876-RA	-1.42517	-2.56755	-3.73839	-6.5373	-6.20505	4.49802	503.545	1.37e-106	4.33e-105	144.819	58.8477	26.3885	10.4873	0.35464	4.83062	55.1391	40.9546	1.34635	1.88367	0.324509	-0.26417	-0.552552	-0.736318	-0.655142	-1.80737	-0.930919	-0.553887	-0.0724556	-0.0146498	1.05e-15	3	0.175846	AT5G14340	protein_coding	myb domain protein 40
616	Pjv1_00001774-RA	0.207576	0.846556	2.01513	2.88922	2.42598	5.89954	503.43	1.45e-106	4.58e-105	38.0368	35.8092	58.2295	133.789	259.835	172.695	89.5149	116.399	0.769034	-0.875412	-0.900297	-0.649832	0.194272	1.60237	0.628902	2.15778	-0.357214	-0.0443896	0.173486	-0.751605	2.75e-15	1	0.22428	AT4G21210	protein_coding	PPDK regulatory protein
617	Pjv1_00004962-RA	-0.991545	-1.40524	-1.73803	-1.93108	-1.94858	7.25647	502.941	1.85e-106	5.83e-105	618.316	330.047	246.42	190.894	161.264	178.664	173.234	287.601	0.602342	1.90906	0.245022	-0.237718	-0.558246	-0.729281	-0.62884	-1.77138	-0.928531	-0.590664	-0.156818	0.000818229	1.83e-15	3	0.123213	AT3G09740	protein_coding	syntaxin of plants 71
618	Pjv1_00012649-RA	1.61196	6.68025	6.79795	6.07869	5.47566	5.2265	502.904	1.89e-106	5.93e-105	4.49251	3.70869	132.243	146.199	85.7855	57.738	61.2347	71.6943	0.854108	-1.09745	-1.11025	0.988792	1.2167	0.230117	-0.227915	0.914471	2.56396	-0.940739	-0.470382	-0.0735609	-2.66e-15	7	0.719585	AT2G38110	protein_coding	glycerol-3-phosphate acyltransferase 6
619	Pjv1_00020775-RA	-1.35047	-3.24966	-2.88244	-3.44407	-3.32614	6.56333	502.801	1.98e-106	6.23e-105	549.791	237.167	61.8155	76.8324	46.2622	67.8904	197.387	173.293	1.13904	1.90741	0.323595	-0.564765	-0.488687	-0.643561	-0.533988	-1.56725	-1.22726	-0.643161	0.22622	0.0106893	2e-15	3	0.279715	AT4G12910	protein_coding	serine carboxypeptidase-like 20
620	Pjv1_00026435-RA	1.52564	3.30142	5.49698	6.33323	6.57952	5.02726	502.322	2.52e-106	7.89e-105	5.08145	3.25951	14.8956	72.3161	130.793	142.659	63.643	61.5007	1.03483	-0.886495	-0.915122	-0.732289	0.169939	1.08876	1.2752	2.24655	-0.558396	0.0630127	0.165653	0.145342	2.44e-15	1	0.311337	AT1G33440	protein_coding	Major facilitator superfamily protein
621	Pjv1_00015555-RA	6.44366	6.90401	5.38328	5.53741	5.4659	5.53819	501.408	3.97e-106	1.24e-104	4.77462	135.39	187.485	63.0224	70.1147	69.7301	63.7903	88.4195	0.721451	-1.31125	0.736328	1.55299	-0.398133	-0.286952	-0.292982	-1.04105	2.012	1.57324	-1.00796	-0.0544952	-7.16e-15	8	1.85381	AT5G13500	protein_coding
622	Pjv1_00013240-RA	0.267666	1.34211	2.25934	2.98179	3.28838	4.9604	500.956	4.96e-106	1.55e-104	15.3767	14.746	32.3056	62.1899	107.722	120.967	46.4711	58.8845	0.789191	-0.936233	-0.949805	-0.571945	0.0711278	1.05091	1.33594	2.19724	-0.474614	0.197341	-0.0759474	0.205907	2.44e-15	1	0.333441	AT1G31800	protein_coding	cytochrome P450, family 97, subfamily A, polypeptide 3
623	Pjv1_00007033-RA	0.347717	0.560176	1.27155	1.78416	1.86359	7.48625	499.987	8.04e-106	2.51e-104	169.061	195.822	229.55	380.45	557.988	551.341	176.466	347.369	0.508007	-1.01044	-0.858787	-0.667657	0.187467	1.19354	1.15587	2.24091	-0.415814	0.132011	0.180938	-0.0262997	2e-15	1	0.170793	AT1G53910	protein_coding	related to AP2 12
624	Pjv1_00003015-RA	4.1343	5.32783	3.76069	1.97769	1.91962	7.1938	499.948	8.2e-106	2.55e-104	33.718	379.77	856.909	286.038	66.4057	94.5317	310.888	286.229	1.08615	-0.812224	0.300883	1.83564	-0.000611947	-0.707081	-0.616611	-1.36186	2.55879	0.697555	-1.2365	0.128522	-6.44e-15	8	1.079	AT2G39350	protein_coding	ABC-2 type transporter family protein
625	Pjv1_00026629-RA	-0.447695	-0.719632	-1.14982	-1.58857	-1.58833	8.49784	499.707	9.24e-106	2.87e-104	1166.64	893.935	736.5	537.73	376.703	424.486	304.229	689.333	0.441339	1.56892	0.672525	0.155035	-0.498319	-1.02761	-0.87055	-2.27315	-0.256644	-0.261615	-0.116366	0.0642053	-1.22e-15	6	0.255517	AT4G16760	protein_coding	acyl-CoA oxidase 1
626	Pjv1_00023992-RA	-1.70485	-2.54821	-2.67729	-3.08776	-3.12408	5.29778	498.553	1.64e-105	5.09e-104	225.509	74.2111	40.8832	35.9509	24.7765	31.2286	77.1104	72.0933	1.06959	1.98956	0.0274645	-0.404745	-0.468709	-0.613623	-0.52995	-1.48319	-1.09561	-0.819606	-0.0995569	0.00291914	2.16e-15	3	0.0860082	AT1G80160	protein_coding	Lactoylglutathione lyase / glyoxalase I family protein
627	Pjv1_00000011-RA	1.71797	2.37048	2.57898	3.44709	3.78366	5.51562	498.067	2.09e-105	6.47e-104	17.3613	41.7138	67.2223	77.2066	148.74	172.397	60.8123	87.4401	0.695474	-1.15238	-0.751924	-0.332462	-0.16828	1.00801	1.39703	2.00919	-0.360129	0.67123	-0.330885	0.239328	1.55e-15	1	0.602792	NA	NA	NA
628	Pjv1_00020314-RA	-2.74805	-3.86034	-5.06888	-6.11171	-5.90117	3.40095	497.424	2.87e-105	8.89e-104	87.1496	13.6319	6.015	1.88377	1.02684	1.85324	33.914	18.5934	1.82398	2.02147	-0.146297	-0.37089	-0.492705	-0.517973	-0.493605	-1.35851	-1.11943	-0.880662	-0.26903	-0.0463345	2.39e-15	3	0.117955	AT2G28680	protein_coding	RmlC-like cupins superfamily protein
629	Pjv1_00026831-RA	0.431357	3.06665	5.21867	5.62915	5.30957	4.51596	497.059	3.44e-105	1.06e-103	3.80843	2.724	14.568	70.6496	96.3126	70.7568	40.8499	43.1366	0.94699	-0.962747	-0.989294	-0.699354	0.673516	1.30174	0.676138	2.28738	0.0397031	-0.490443	0.546624	-0.380651	2.33e-15	1	0.318084	AT2G41990	protein_coding
630	Pjv1_00005243-RA	-0.446609	-0.834715	-1.76819	-2.22369	-2.15132	6.99897	496.062	5.65e-105	1.74e-103	473.699	363.029	274.472	137.665	93.24	119.894	153.164	243.667	0.628579	1.50188	0.779314	0.201126	-0.69208	-0.98213	-0.808105	-2.33255	-0.36391	0.0229207	-0.24062	0.0358309	-1.11e-15	6	0.189067	AT4G16155	protein_coding	dihydrolipoyl dehydrogenases
631	Pjv1_00000208-RA	-0.882452	-1.19525	-1.75268	-2.2109	-2.26652	6.3263	495.517	7.41e-105	2.28e-103	327.218	187.031	149.693	98.7959	67.4911	76.9379	97.5056	151.194	0.644902	1.80527	0.367534	-0.0154013	-0.53739	-0.858446	-0.761562	-2.00901	-0.600388	-0.493973	-0.231448	0.00824212	6.11e-16	3	0.294576	AT5G60860	protein_coding	RAB GTPase homolog A1F
632	Pjv1_00011977-RA	-0.798154	-1.08528	-1.31674	-1.69898	-1.78488	7.48949	495.343	8.08e-105	2.48e-103	656.043	395.089	322.229	270.788	198.822	208.428	170.438	341.9	0.498501	1.84316	0.312075	-0.115415	-0.417229	-0.839476	-0.783111	-1.91507	-0.613111	-0.668596	-0.0866751	-0.000315016	7.22e-16	3	0.212972	AT1G65270	protein_coding
633	Pjv1_00008484-RA	-0.136556	-1.07789	-2.28741	-2.75349	-2.62959	6.27011	494.952	9.81e-105	3.01e-103	289.303	282.334	145.984	58.4855	37.3651	55.1976	115.602	144.778	0.798477	1.25019	1.18991	0.010432	-0.746464	-0.929163	-0.774905	-2.34889	-0.509216	0.382196	0.170948	-0.00452976	-1.28e-15	6	0.197318	AT3G07320	protein_coding	O-Glycosyl hydrolases family 17 protein
634	Pjv1_00002043-RA	0.964676	-0.333577	-2.56108	-4.18164	-4.3746	6.506	492.884	2.74e-104	8.41e-103	250.312	527.832	204.843	37.5152	11.7429	21.1247	200.142	175.562	1.14001	0.373485	1.7601	0.146305	-0.689743	-0.818514	-0.771638	-2.28327	-0.0092709	1.09623	0.550015	-0.0915407	-3.55e-15	9	0.726344	AT3G22600	protein_coding	Bifunctional inhibitor/lipid-transfer protein/seed storage 2S albumin superfamily protein
635	Pjv1_00008166-RA	-0.522725	-1.95281	-2.67594	-2.92705	-2.86014	6.44595	491.689	4.97e-104	1.52e-102	403.892	295.091	108.56	61.0873	46.8919	65.0956	149.594	163.436	0.915305	1.60739	0.88008	-0.366833	-0.684178	-0.779071	-0.657384	-2.01838	-1.01835	-0.0401154	0.302111	-0.0220676	1.11e-16	6	0.664597	AT4G00820	protein_coding	IQ-domain 17
636	Pjv1_00015885-RA	-0.969766	3.7115	5.92191	7.01603	6.84513	4.33415	491.033	6.88e-104	2.1e-102	2.62114	0.986254	8.41432	42.428	96.1245	76.4338	40.9196	37.8347	1.08154	-0.860555	-0.900509	-0.71898	0.112252	1.4245	0.943293	2.21458	-0.557195	0.0635031	0.141164	-0.387194	2.72e-15	1	0.143838	AT3G30340	protein_coding	nodulin MtN21 /EamA-like transporter family protein
637	Pjv1_00004799-RA	-1.19266	-1.25379	-1.36385	-1.48157	-1.54499	6.93254	488.674	2.22e-103	6.78e-102	461.797	209.818	201.095	184.023	166.325	169.339	113.838	232.066	0.490541	2.01805	-0.195438	-0.272065	-0.422026	-0.577501	-0.551025	-1.40597	-0.94192	-0.965597	-0.325214	-0.02585	2.39e-15	3	0.0819375	AT4G35470	protein_coding	plant intracellular ras group-related LRR 4
638	Pjv1_00024499-RA	0.106582	-1.4393	-2.29524	-3.46301	-3.59236	5.26233	488.527	2.39e-103	7.28e-102	145.972	168.69	57.0479	29.4261	10.0538	16.1833	69.0017	71.2288	0.968733	1.08321	1.41245	-0.205516	-0.605821	-0.886572	-0.797743	-2.25655	-0.540309	0.413792	0.633858	-0.0373707	-1.11e-15	6	0.450112	AT3G07960	protein_coding	Phosphatidylinositol-4-phosphate 5-kinase family protein
639	Pjv1_00014263-RA	-0.365272	-0.740314	-1.13462	-1.80064	-1.88682	8.1746	488.446	2.49e-103	7.57e-102	951.985	771.354	593.507	444.071	260.231	288.812	274.18	551.66	0.497008	1.46008	0.801278	0.152627	-0.392402	-1.06291	-0.958671	-2.32338	-0.102251	-0.257873	0.0724099	0.0430507	-1.33e-15	6	0.159801	AT5G50850	protein_coding	Transketolase family protein
640	Pjv1_00009052-RA	-1.85371	-3.02383	-3.17238	-3.02226	-3.40012	4.98587	488.392	2.56e-103	7.76e-102	197.382	58.2594	25.5225	21.518	22.9167	22.033	69.7677	57.9386	1.20417	1.99869	0.00459715	-0.464629	-0.522028	-0.50198	-0.514645	-1.40352	-1.2201	-0.78744	-0.108014	-0.0857268	2.55e-15	3	0.146666	AT3G46730	protein_coding	NB-ARC domain-containing disease resistance protein
641	Pjv1_00027366-RA	-1.08159	-2.13781	-2.17324	-2.15637	-2.39045	8.23236	488.098	2.96e-103	8.97e-102	1398.15	707.469	338.23	319.07	315.842	307.271	437	564.339	0.774358	1.90804	0.327529	-0.517412	-0.561256	-0.568641	-0.588256	-1.60079	-1.23514	-0.574985	0.13371	-0.104008	1.83e-15	3	0.273819	AT3G14840	protein_coding	Leucine-rich repeat transmembrane protein kinase
642	Pjv1_00021576-RA	-1.23688	-1.64376	-2.13094	-2.4847	-2.42456	6.32158	487.974	3.15e-103	9.53e-102	369.836	167.964	126.199	86.6697	63.8419	79.7927	114.521	149.051	0.768334	1.92791	0.165155	-0.199544	-0.544713	-0.744047	-0.604764	-1.7432	-0.893205	-0.64138	-0.235343	0.0359897	1.22e-15	3	0.0836599	AT3G46290	protein_coding	hercules receptor kinase 1
643	Pjv1_00006687-RA	-1.49927	-1.6688	-1.80396	-1.99146	-1.98567	7.01274	487.861	3.33e-103	1.01e-101	578.025	215.526	190.933	170.761	145.434	159.528	165.778	243.368	0.681183	2.01871	-0.167946	-0.316295	-0.437977	-0.590754	-0.505733	-1.393	-1.0082	-0.936992	-0.285234	0.0147654	2.05e-15	3	0.0844751	AT4G10770	protein_coding	oligopeptide transporter 7
644	Pjv1_00022517-RA	1.7024	1.65963	3.87703	4.32978	5.07467	4.20102	487.582	3.82e-103	1.15e-101	4.05839	7.94421	8.12971	39.8765	56.4779	85.6129	33.0084	33.6833	0.979963	-0.897497	-0.779774	-0.774154	0.187626	0.690571	1.57323	2.14282	-0.605233	0.148529	0.283638	0.690653	2.44e-15	4	0.524739	AT3G10120	protein_coding
645	Pjv1_00011395-RA	-1.40822	1.14128	2.45682	3.38155	4.24733	5.19801	487.363	4.26e-103	1.28e-101	14.4785	3.84724	23.3905	59.6564	115.91	196.166	74.5074	68.9081	1.08126	-0.730527	-0.873214	-0.610914	-0.124172	0.630831	1.70799	1.99217	-0.789289	0.347129	-0.194631	0.785325	2.44e-15	4	0.213628	AT1G01580	protein_coding	ferric reduction oxidase 2
646	Pjv1_00019325-RA	5.4391	8.19081	7.19176	5.93085	5.43906	4.45308	485.749	9.51e-103	2.86e-101	1.73534	17.2588	120.042	60.5334	23.3465	20.105	43.5463	40.5036	1.07512	-0.890277	-0.533794	1.82654	0.459965	-0.393997	-0.468435	-0.499171	2.85404	-0.0358917	-1.41754	0.0979059	-5.44e-15	8	1.70043	AT5G48540	protein_coding	receptor-like protein kinase-related family protein
647	Pjv1_00006907-RA	-0.478195	-1.61328	-2.62215	-3.25867	-3.41515	5.66129	485.61	1.02e-102	3.06e-101	226.327	176.076	78.7126	36.247	20.1341	27.473	86.8308	94.1617	0.922146	1.5221	0.943383	-0.177921	-0.666984	-0.852549	-0.768031	-2.18036	-0.747187	0.0237322	0.210745	-0.0424065	-3.33e-16	6	0.350349	AT4G15800	protein_coding	ralf-like 33
648	Pjv1_00004310-RA	3.56934	4.3314	4.91032	5.34706	5.2222	5.35647	485.517	1.07e-102	3.2e-101	8.08354	37.8381	65.9896	100.277	140.462	119.15	50.4663	78.6335	0.641792	-1.39796	-0.808369	-0.25054	0.428879	1.22514	0.802851	2.12319	0.422982	0.139769	0.108507	-0.26797	5e-16	1	0.31246	AT2G28950	protein_coding	expansin A6
649	Pjv1_00002275-RA	0.101548	-1.6903	-5.24711	-6.62137	-7.45583	3.94857	484.564	1.71e-102	5.13e-101	66.2166	77.2772	21.8911	1.06248	0.569215	1.42678	34.9578	28.0739	1.24521	1.09111	1.4075	-0.176864	-0.772686	-0.786796	-0.762265	-2.25558	-0.67289	0.575459	0.468011	-0.122208	-1.33e-15	6	0.51022	AT2G30395	protein_coding	ovate family protein 17
650	Pjv1_00014554-RA	-1.35656	-1.75071	-2.12162	-2.09867	-2.00298	6.10391	484.442	1.82e-102	5.44e-101	312.12	129.004	97.6121	72.812	72.2759	86.4962	92.4089	128.387	0.71977	1.98826	0.00668465	-0.333026	-0.6014	-0.607202	-0.453317	-1.50404	-1.15387	-0.681857	-0.287991	0.0318387	1.75e-15	3	0.103669	AT1G55840	protein_coding	Sec14p-like phosphatidylinositol transfer family protein
651	Pjv1_00015338-RA	-3.85152	-3.07556	-4.19891	-3.80898	-4.17874	4.80744	484.246	2.01e-102	5.99e-101	220.245	15.4985	27.6692	11.0316	14.4012	15.5469	83.2369	50.732	1.64072	2.03651	-0.423292	-0.277074	-0.476957	-0.436475	-0.42271	-1.17385	-1.05547	-1.00306	-0.528122	-0.0470448	2.44e-15	3	0.280297	AT3G61680	protein_coding	alpha/beta-Hydrolases superfamily protein
652	Pjv1_00021583-RA	-1.25717	-3.56026	-3.16958	-4.15856	-4.41167	6.7215	483.976	2.29e-102	6.84e-101	645.148	301.827	59.1088	73.8126	29.5447	44.5184	243.793	192.327	1.2676	1.8574	0.449152	-0.546438	-0.486125	-0.667705	-0.606285	-1.66825	-1.16373	-0.571318	0.305668	-0.0269641	1.72e-15	3	0.365706	AT2G28670	protein_coding	Disease resistance-responsive (dirigent-like protein) family protein
653	Pjv1_00012208-RA	0.0106633	-0.882375	-1.4326	-1.96361	-1.86405	6.63183	483.656	2.69e-102	8.01e-101	319.909	338.939	180.215	119.212	76.0496	96.9889	114.707	188.552	0.608359	1.14515	1.31105	-0.0726818	-0.604495	-0.980779	-0.798234	-2.32887	-0.421437	0.34677	0.447943	0.042499	-1.89e-15	6	0.256948	AT1G78300	protein_coding	general regulatory factor 2
654	Pjv1_00004486-RA	-0.894022	-1.11919	-1.22793	-1.67599	-1.66919	8.55764	483.635	2.72e-102	8.07e-101	1376.34	772.571	661.521	604.968	422.62	470.338	346.681	718.059	0.482803	1.8988	0.157238	-0.163083	-0.326212	-0.852194	-0.714551	-1.77859	-0.626498	-0.849718	-0.0850583	0.0824063	5.55e-16	3	0.117247	AT5G10840	protein_coding	Endomembrane protein 70 protein family
655	Pjv1_00008611-RA	-1.62766	-3.30775	-3.86614	-3.62979	-3.84602	6.24589	482.548	4.66e-102	1.38e-100	496.809	176.307	53.1124	31.6222	36.0253	43.6042	183.318	139.58	1.31336	1.94868	0.200346	-0.471681	-0.588909	-0.564891	-0.523548	-1.54357	-1.24802	-0.612436	-0.0209168	-0.0595976	2.22e-15	3	0.191358	AT3G26040	protein_coding	HXXXD-type acyl-transferase family protein
656	Pjv1_00012268-RA	-1.39615	-2.83781	-2.92604	-4.12169	-4.15186	7.5332	482.275	5.34e-102	1.58e-100	1125.1	466.231	170.152	151.706	50.9101	86.7324	410.931	341.806	1.20223	1.90615	0.30279	-0.417719	-0.462607	-0.707895	-0.620721	-1.68159	-1.03035	-0.673609	0.113464	0.00424086	1.78e-15	3	0.181388	AT5G66390	protein_coding	Peroxidase superfamily protein
657	Pjv1_00000994-RA	-1.6098	-2.29861	-2.26813	-3.36247	-3.80106	6.8455	481.84	6.63e-102	1.96e-100	648.328	230.053	140.536	141.281	56.7871	61.7945	222.469	213.13	1.04382	1.95622	0.0760695	-0.326312	-0.322962	-0.702763	-0.680255	-1.59795	-0.835639	-0.932886	-0.00300996	-0.0114011	1.72e-15	3	0.0752323	AT1G76160	protein_coding	SKU5 similar 5
658	Pjv1_00028898-RA	2.78561	5.19325	6.37136	6.6235	6.65331	5.73717	481.823	6.69e-102	1.98e-100	7.42006	11.6022	67.9557	157.728	189.202	177.137	83.2243	101.841	0.8172	-1.13453	-1.08428	-0.407155	0.671521	1.04971	0.904741	2.26906	0.358643	-0.366241	0.226145	0.00118825	1.67e-15	1	0.331282	AT5G19440	protein_coding	NAD(P)-binding Rossmann-fold superfamily protein
659	Pjv1_00017144-RA	-0.60186	-1.67994	-2.45263	-3.32364	-3.61909	4.95221	481.221	9.02e-102	2.66e-100	144.189	100.883	46.9122	25.9499	12.0758	14.1257	53.7572	57.3559	0.937256	1.61529	0.80969	-0.194275	-0.584219	-0.842309	-0.804176	-2.12448	-0.725173	-0.174027	0.197852	-0.059152	1.11e-16	6	0.431989	AT2G42060	protein_coding	Cysteine/Histidine-rich C1 domain family protein
660	Pjv1_00009601-RA	0.300763	1.19174	2.04517	2.42462	2.61127	6.49978	481.16	9.3e-102	2.74e-100	59.519	61.3204	117.713	217.571	292.503	309.2	112.391	176.304	0.637486	-1.03909	-1.02306	-0.521315	0.367168	1.03387	1.18243	2.27104	-0.105612	-0.0752668	0.0906027	0.162711	2.44e-15	1	0.226472	AT4G32010	protein_coding	HSI2-like 1
661	Pjv1_00016592-RA	-0.827965	-1.62186	-2.1798	-2.55026	-2.53926	8.07928	479.928	1.72e-101	5.04e-100	1212.49	735.115	414.271	268.551	194.612	241.49	395.774	511.088	0.774376	1.77222	0.566047	-0.244626	-0.612815	-0.799636	-0.681192	-1.96457	-0.8991	-0.329612	0.033845	-0.000620836	5e-16	3	0.441729	AT4G37990	protein_coding	elicitor-activated gene 3-2
662	Pjv1_00027481-RA	-1.05444	-1.39104	-1.63864	-1.68249	-1.69991	7.14818	479.604	2.01e-101	5.91e-100	558.701	282.377	222.245	183.117	174.267	187.077	147.883	267.964	0.551876	1.96599	0.0974641	-0.309157	-0.573745	-0.633588	-0.546968	-1.60297	-1.06959	-0.667617	-0.216826	-0.0144646	2.22e-15	3	0.0829371	AT1G10200	protein_coding	GATA type zinc finger transcription factor family protein
663	Pjv1_00007525-RA	7.06684	8.6459	9.43543	9.79184	9.73558	4.98663	479.243	2.41e-101	7.06e-100	2.64993	15.1939	47.8279	84.6977	112.644	99.4064	45.5589	60.4033	0.754244	-1.26767	-0.99233	-0.276026	0.533252	1.14667	0.856102	2.20001	0.426654	-0.109995	0.077478	-0.140469	1.05e-15	1	0.264477	AT1G07530	protein_coding	SCARECROW-like 14
664	Pjv1_00020865-RA	-1.0336	-1.89226	-1.87912	-2.22328	-2.14276	7.78033	478.847	2.93e-101	8.59e-100	976.274	505.505	277.492	273.818	204.434	247.049	294.823	414.095	0.711968	1.90684	0.310051	-0.463342	-0.475802	-0.711144	-0.566601	-1.647	-1.09986	-0.655197	0.142726	0.0445092	1.78e-15	3	0.207031	AT1G11260	protein_coding	sugar transporter 1
665	Pjv1_00006735-RA	-1.15758	-1.25774	-1.74	-2.02693	-2.02577	6.86209	478.326	3.8e-101	1.11e-99	479.663	227.667	211.416	147.62	115.723	131.474	135.278	218.927	0.617912	1.92742	0.0646054	-0.0555229	-0.527119	-0.762907	-0.646473	-1.77191	-0.726001	-0.692054	-0.408905	0.0273804	1.33e-15	3	0.078685	AT5G28840	protein_coding	GDP-D-mannose 3',5'-epimerase
666	Pjv1_00005020-RA	-0.0455938	0.276696	0.772743	1.73987	1.92902	6.91731	477.777	4.99e-101	1.46e-99	124.303	109.859	139.478	196.525	408.013	430.761	146.133	234.823	0.622312	-0.756297	-0.855141	-0.652453	-0.262076	1.18515	1.34081	2.06913	-0.906971	0.445591	-0.22717	0.034185	2.66e-15	1	0.567951	NA	NA	NA
667	Pjv1_00000556-RA	1.82662	4.25684	5.23311	6.64781	7.06548	4.19991	477.185	6.7e-101	1.95e-99	1.93693	1.69967	12.7353	25.5105	73.5068	87.5758	37.4875	33.8275	1.1082	-0.850697	-0.857026	-0.562645	-0.221861	1.05847	1.43376	2.06478	-0.759494	0.483663	-0.272984	0.215492	2.11e-15	4	0.548624	AT1G32060	protein_coding	phosphoribulokinase
668	Pjv1_00008671-RA	-0.834811	-1.06804	-1.22368	-1.65606	-1.7622	8.26643	476.037	1.19e-100	3.45e-99	1113.26	651.531	554.754	491.93	348.487	361.083	282.53	586.841	0.481443	1.86323	0.228968	-0.113569	-0.335931	-0.843639	-0.799055	-1.86256	-0.549815	-0.795996	-0.0784071	0.0086037	1.67e-16	3	0.178638	AT3G18040	protein_coding	MAP kinase 9
669	Pjv1_00024893-RA	-1.75615	7.00517	6.54342	3.85008	2.17526	3.27493	475.854	1.3e-100	3.77e-99	0.809374	0.251823	52.6613	39.3458	5.31875	2.28292	23.0931	16.7783	1.37636	-0.691504	-0.715648	1.55384	0.97724	-0.496234	-0.627695	-0.32932	2.98391	-0.777302	-0.890355	0.159268	-4.61e-15	8	1.79482	AT3G22060	protein_coding	Receptor-like protein kinase-related family protein
670	Pjv1_00023725-RA	-1.16495	-1.05544	-1.2886	-1.75226	-1.75019	7.78449	475.538	1.52e-100	4.41e-99	830.28	387.782	418.983	353.119	244.504	271.236	212.95	417.651	0.509876	1.93768	-0.140262	0.00625695	-0.303039	-0.813085	-0.687554	-1.66356	-0.47444	-1.00038	-0.415455	0.0854627	8.88e-16	3	0.123694	AT1G45688	protein_coding
671	Pjv1_00024190-RA	2.43323	4.03424	4.13697	3.89569	3.67788	5.60488	474.666	2.34e-100	6.78e-99	11.5257	42.672	133.074	145.8	123.271	103.048	54.0031	93.2317	0.579236	-1.51299	-0.936237	0.737774	0.973432	0.556249	0.181767	1.37318	2.12633	-0.358001	-0.33217	-0.0794578	-2.69e-15	7	0.341784	AT3G50410	protein_coding	OBF binding protein 1
672	Pjv1_00028116-RA	-0.833477	-1.25673	-1.53653	-1.89663	-1.76905	7.01153	472.782	5.97e-100	1.73e-98	495.81	291.291	216.588	174.529	129.64	158.66	135.338	244.42	0.553713	1.8575	0.346325	-0.205644	-0.516414	-0.848093	-0.633669	-1.86708	-0.825142	-0.554944	-0.0788387	0.0986837	9.99e-16	3	0.203211	AT5G07300	protein_coding	Calcium-dependent phospholipid-binding Copine family protein
673	Pjv1_00004729-RA	-2.07496	-2.47686	-3.13568	-2.74969	-3.03567	3.98373	472.782	5.97e-100	1.73e-98	93.4366	23.3327	17.2867	10.2405	13.3494	12.4104	32.2207	28.3427	1.13683	2.02025	-0.155491	-0.343134	-0.561818	-0.465333	-0.494473	-1.36073	-1.15459	-0.814723	-0.354593	-0.101958	2.39e-15	3	0.143813	AT3G22400	protein_coding	PLAT/LH2 domain-containing lipoxygenase family protein
674	Pjv1_00011880-RA	1.08741	2.7311	3.48276	4.35824	4.40709	5.67442	472.501	6.87e-100	1.98e-98	13.8846	17.6785	61.2698	104.152	202.124	184.964	81.6281	97.3453	0.838541	-1.02245	-0.975974	-0.44195	0.0833845	1.2836	1.07339	2.18821	-0.266558	0.20046	-0.168038	-0.175156	1.83e-15	1	0.0974725	AT1G61520	protein_coding	photosystem I light harvesting complex gene 3
675	Pjv1_00009186-RA	0.267896	-1.02292	-1.79487	-1.77041	-1.90468	5.79391	472.084	8.45e-100	2.43e-98	174.094	220.25	88.1525	48.8855	47.4533	51.8975	74.3245	105.122	0.70703	0.927983	1.54899	-0.228318	-0.756637	-0.775907	-0.716112	-2.21216	-0.660797	0.716748	0.629115	-0.0969725	-1.28e-15	6	0.759968	AT5G64410	protein_coding	oligopeptide transporter 4
676	Pjv1_00014616-RA	1.81994	2.66254	2.80688	2.32759	2.35098	6.61026	472.048	8.6e-100	2.47e-98	48.467	140.384	255.902	287.224	202.251	203.734	85.5884	189.66	0.451272	-1.64968	-0.575735	0.773958	1.13991	0.147104	0.164437	1.05837	2.41296	-0.283141	0.0229292	0.259988	-3.58e-15	7	0.730625	AT1G19850	protein_coding	Transcriptional factor B3 family protein / auxin-responsive factor AUX/IAA-related
677	Pjv1_00007182-RA	-1.18321	-1.45828	-1.87201	-2.29409	-1.99601	6.42828	471.274	1.26e-99	3.63e-98	370.849	172.557	142.342	104.011	72.9979	103.019	108.51	160.963	0.674132	1.93426	0.106853	-0.171602	-0.524849	-0.81066	-0.533997	-1.71916	-0.863323	-0.676066	-0.288223	0.148758	1.5e-15	3	0.0767677	AT1G60810	protein_coding	ATP-citrate lyase A-2
678	Pjv1_00029216-RA	-1.58351	2.98312	7.19431	9.05004	8.51068	9.78869	471.033	1.42e-99	4.08e-98	94.5213	29.2995	68.0838	1434.92	5421.75	3396.24	2228.04	1740.8	1.27989	-0.738891	-0.768164	-0.750757	-0.137287	1.6521	0.742999	2.04555	-0.809374	0.257075	0.0611384	-0.773517	2.89e-15	1	0.453947	AT1G20150	protein_coding	Subtilisin-like serine endopeptidase family protein
679	Pjv1_00013680-RA	-0.812846	-1.48263	-1.91424	-2.83818	-3.12133	4.78746	470.969	1.47e-99	4.21e-98	121.627	73.6276	45.6451	32.9275	14.4624	16.957	40.8638	50.8744	0.803229	1.73142	0.556807	-0.127968	-0.439187	-0.891058	-0.83001	-2.05231	-0.577584	-0.485891	0.0819383	-0.00468034	3.33e-16	3	0.49056	AT1G02170	protein_coding	metacaspase 1
680	Pjv1_00012866-RA	-0.636822	-1.30709	-1.89091	-2.15401	-2.39146	7.18077	470.64	1.73e-99	4.95e-98	586.108	398.905	248.906	159.82	126.26	127.988	184.295	274.664	0.670983	1.68992	0.674137	-0.139769	-0.623156	-0.805256	-0.795875	-2.09389	-0.740712	-0.231158	0.022618	-0.0861029	5.55e-17	6	0.531253	AT5G67500	protein_coding	voltage dependent anion channel 2
681	Pjv1_00018229-RA	-0.50564	-1.11935	-1.4016	-1.84704	-1.91661	7.92288	469.96	2.43e-99	6.93e-98	865.97	647.404	419.339	337.794	234.374	257.505	248.367	460.398	0.539461	1.63296	0.752943	-0.165313	-0.493641	-0.910039	-0.816909	-2.12388	-0.618839	-0.29443	0.207681	0.00480177	0	6	0.423513	AT4G02600	protein_coding	Seven transmembrane MLO family protein
682	Pjv1_00008466-RA	0.849	1.26552	2.5939	3.25244	3.19333	7.50341	469.945	2.45e-99	6.97e-98	86.8936	121.654	166.336	430.441	696.386	605.676	263.406	351.231	0.749952	-1.00353	-0.871571	-0.701939	0.300715	1.31035	0.96598	2.26383	-0.325404	-0.0169845	0.307484	-0.242456	2.33e-15	1	0.108685	AT3G25160	protein_coding	ER lumen protein retaining receptor family protein
683	Pjv1_00028058-RA	-1.39491	2.36249	2.82378	2.57924	2.8871	6.14523	469.632	2.86e-99	8.13e-98	36.0865	9.58681	154.162	220.481	185.585	213.667	91.5626	136.595	0.670324	-1.0977	-1.38711	0.191857	0.916161	0.535044	0.84175	1.96021	1.20881	-0.699342	-0.292701	0.429739	6.66e-16	7	0.640627	AT4G35160	protein_coding	O-methyltransferase family protein
684	Pjv1_00010525-RA	-3.29018	-4.28178	-3.44782	-3.27704	-3.42378	3.67255	469.587	2.92e-99	8.3e-98	92.3929	9.8265	4.59714	8.45571	9.53538	10.288	34.2946	22.5159	1.52313	2.03755	-0.370012	-0.522496	-0.409984	-0.378501	-0.356556	-1.01935	-1.26646	-1.06113	-0.232352	-0.0353643	3.14e-15	3	0.387268	AT3G07010	protein_coding	Pectin lyase-like superfamily protein
685	Pjv1_00020638-RA	-0.0698599	-0.349625	-1.3247	-2.32421	-2.65077	5.72343	468.826	4.26e-99	1.21e-97	166.974	166.466	136.182	67.1248	29.2992	31.1997	64.8444	99.5409	0.651434	1.03992	1.03209	0.565062	-0.499907	-1.08324	-1.05393	-2.53898	0.403475	0.217618	-0.174617	-0.0330597	-3e-15	6	0.203686	AT4G32480	protein_coding	Protein of unknown function (DUF506)
686	Pjv1_00026819-RA	-0.366235	-2.46945	-5.39197	-6.93426	-9.51144	3.94832	468.618	4.73e-99	1.34e-97	79.6977	69.1678	15.564	1.29856	0.242629	1.3997	36.6416	27.8951	1.31355	1.41376	1.12639	-0.336532	-0.725855	-0.754673	-0.723095	-2.11822	-0.931395	0.211623	0.427101	-0.104924	-2.22e-16	6	0.535158	AT2G37730	protein_coding	Protein of unknown function (DUF604)
687	Pjv1_00008445-RA	-0.444833	-2.14093	-5.25962	-8.83886	-8.83886	3.32737	468.262	5.64e-99	1.6e-97	51.5391	40.8098	12.2108	0.720609	0.154434	0.890912	22.7507	17.7209	1.28383	1.48647	1.01487	-0.242196	-0.747245	-0.772131	-0.73976	-2.14995	-0.878652	0.149557	0.249734	-0.103643	-1.67e-16	6	0.449088	AT3G07620	protein_coding	Exostosin family protein
688	Pjv1_00024174-RA	-1.51546	-0.275317	0.735996	0.725747	0.445606	7.58665	468.174	5.89e-99	1.66e-97	327.209	107.858	266.307	552.438	556.175	434.675	175.116	374.11	0.468086	-0.26783	-1.52043	-0.615612	1.01834	1.03968	0.345853	2.08061	0.255253	-1.49191	0.368037	-0.340383	3.36e-15	1	1.77666	AT3G50780	protein_coding
689	Pjv1_00018048-RA	-0.766721	-1.13766	-1.44845	-1.73293	-1.71178	8.14858	467.827	7e-99	1.98e-97	1041.34	642.686	494.576	391.377	309.385	347.068	274.375	537.738	0.51024	1.83543	0.382499	-0.157309	-0.533433	-0.832266	-0.694924	-1.92442	-0.768395	-0.514062	-0.103604	0.0360922	9.44e-16	3	0.242489	AT3G43810	protein_coding	calmodulin 7
690	Pjv1_00005950-RA	-0.911651	-1.5485	-1.86854	-2.79479	-2.58766	5.93356	467.789	7.14e-99	2.01e-97	270.677	153.015	97.5138	76.3016	35.224	52.1698	86.9383	114.15	0.761614	1.80044	0.447035	-0.191358	-0.43535	-0.907841	-0.712924	-1.94606	-0.693381	-0.566459	0.0519477	0.100002	7.77e-16	3	0.321341	AT4G07960	protein_coding	Cellulose-synthase-like C12
691	Pjv1_00011059-RA	1.56058	5.42802	7.23721	8.36362	8.86825	3.47362	467.526	8.14e-99	2.29e-97	0.854871	0.298965	5.02349	17.9407	41.8534	52.7641	22.5122	19.7893	1.1376	-0.841073	-0.865766	-0.655901	-0.0821122	0.980098	1.46475	2.12455	-0.739494	0.334842	-0.0889849	0.3277	2.66e-15	4	0.51354	AT1G68530	protein_coding	3-ketoacyl-CoA synthase 6
692	Pjv1_00009008-RA	-1.34594	-1.50156	-1.7587	-1.96516	-1.91292	6.6431	467.36	8.83e-99	2.48e-97	425.778	176.516	158.099	129.5	108.332	125.714	119.34	187.323	0.637082	1.99811	-0.0905593	-0.24488	-0.484524	-0.6619	-0.516246	-1.51178	-0.954492	-0.841348	-0.330376	0.0541559	1.83e-15	3	0.0500558	AT1G12310	protein_coding	Calcium-binding EF-hand family protein
693	Pjv1_00002719-RA	0.905139	0.243338	-0.256427	-1.27703	-1.6731	6.42417	467.266	9.25e-99	2.59e-97	174.392	332.666	208.463	146.042	64.5121	61.595	101.231	164.612	0.614965	0.0966096	1.66012	0.433181	-0.183436	-0.988828	-1.01764	-2.27578	0.870306	0.722625	0.685945	-0.0372113	-4.11e-15	9	1.14091	AT3G15730	protein_coding	phospholipase D alpha 1
694	Pjv1_00023955-RA	1.10342	1.7377	3.86246	4.6676	5.22624	4.0062	467.176	9.68e-99	2.71e-97	3.15185	3.77168	6.67549	30.7778	56.7142	74.8856	30.591	29.3294	1.04301	-0.855728	-0.835466	-0.740542	0.0473476	0.895189	1.4892	2.15975	-0.706989	0.226675	0.107744	0.437413	2.33e-15	4	0.527123	AT4G20140	protein_coding	Leucine-rich repeat transmembrane protein kinase
695	Pjv1_00023632-RA	0.867091	0.0844305	-0.534743	-0.751196	-0.764811	8.00575	466.94	1.09e-98	3.04e-97	517.746	955.913	550.479	348.321	289.089	319.557	249.283	496.851	0.501726	0.0838201	1.84153	0.215131	-0.59583	-0.833437	-0.711215	-2.18705	0.229047	1.22518	0.639458	-0.0165795	-3.89e-15	9	0.451434	AT5G19440	protein_coding	NAD(P)-binding Rossmann-fold superfamily protein
696	Pjv1_00000151-RA	-0.766453	-1.21528	-2.07248	-2.27587	-2.06918	5.55815	466.913	1.1e-98	3.08e-97	190.665	118.213	85.9534	45.0316	37.3151	51.3648	58.6761	88.0905	0.666089	1.74815	0.513373	-0.0364226	-0.733841	-0.86535	-0.625905	-2.05807	-0.791119	-0.192407	-0.280559	0.0750257	-2.22e-16	3	0.485242	AT1G30120	protein_coding	pyruvate dehydrogenase E1 beta
697	Pjv1_00013104-RA	-1.98583	-3.31688	-4.12607	-3.20353	-3.34507	3.57385	466.792	1.17e-98	3.27e-97	77.1548	20.8068	7.83419	3.69363	7.72195	8.6572	28.1243	20.9781	1.34065	1.99744	-0.0060907	-0.46735	-0.614573	-0.47134	-0.438086	-1.374	-1.32185	-0.691682	-0.193203	-0.0698968	2.58e-15	3	0.199524	AT2G47140	protein_coding	NAD(P)-binding Rossmann-fold superfamily protein
698	Pjv1_00011184-RA	-0.878953	-1.11318	-1.51452	-1.93669	-2.06117	6.54008	466.177	1.59e-98	4.43e-97	359.559	204.618	173.136	128.585	90.9892	97.2843	100.191	175.695	0.570257	1.83512	0.288673	-0.0255397	-0.470201	-0.845442	-0.782612	-1.95615	-0.564704	-0.613666	-0.221794	-0.00348929	7.77e-16	3	0.225535	AT5G59410	protein_coding	Rab5-interacting family protein
699	Pjv1_00028293-RA	-1.16452	-1.38734	-1.81702	-2.25513	-2.27117	6.91123	465.664	2.05e-98	5.7e-97	523.876	246.167	210.66	152.049	105.577	122.694	154.926	226.837	0.682986	1.91729	0.124768	-0.10442	-0.482733	-0.782697	-0.672211	-1.78804	-0.723597	-0.711838	-0.288153	0.0301679	1.05e-15	3	0.0816015	AT3G12110	protein_coding	actin-11
700	Pjv1_00006203-RA	3.00537	2.93617	2.54504	2.76869	2.98853	6.73843	465.568	2.15e-98	5.97e-97	42.1631	265.95	253.434	191.387	225.695	257.575	84.7914	206.034	0.411541	-1.93264	0.706622	0.55902	-0.172741	0.231875	0.60786	0.400076	1.14119	1.73203	-0.00833113	0.241637	-4.72e-15	5	0.784591	AT1G70940	protein_coding	Auxin efflux carrier family protein
701	Pjv1_00021517-RA	0.218219	0.795901	1.74157	2.079	2.02345	7.26393	464.255	4.13e-98	1.15e-96	126.714	129.081	196.666	388.58	505.704	450.718	168.994	299.577	0.564108	-1.0229	-1.00889	-0.608966	0.526664	1.21973	0.894358	2.30047	-0.0159484	-0.282145	0.325249	-0.175845	2.11e-15	1	0.155204	AT4G02590	protein_coding	basic helix-loop-helix (bHLH) DNA-binding superfamily protein
702	Pjv1_00029897-RA	2.30525	1.60352	-0.720316	-2.27271	-4.25427	3.61666	464.191	4.26e-98	1.18e-96	14.1296	66.3865	40.3657	7.11565	1.71462	1.31873	26.1916	21.8385	1.19933	-0.294327	1.70085	0.707374	-0.562119	-0.768331	-0.783447	-2.15249	0.886887	1.39333	0.185219	-0.106637	-5.38e-15	9	0.826219	AT1G06640	protein_coding	2-oxoglutarate (2OG) and Fe(II)-dependent oxygenase superfamily protein
703	Pjv1_00013883-RA	-1.13401	1.36853	2.26956	2.31402	2.46343	5.57103	464.079	4.51e-98	1.25e-96	31.6028	11.268	71.9857	137.939	145.582	149.055	61.3177	91.2388	0.672057	-0.972574	-1.3042	-0.31399	0.761614	0.886261	0.942893	2.24894	0.469856	-0.625999	0.0559742	0.185303	1.89e-15	1	0.622436	AT4G00730	protein_coding	Homeobox-leucine zipper family protein / lipid-binding START domain-containing protein
704	Pjv1_00016259-RA	0.313029	1.02022	2.08933	2.19097	2.0949	6.14482	463.474	6.09e-98	1.68e-96	52.2032	55.8453	93.8018	203.354	222.089	194.427	78.2093	136.953	0.571065	-1.08363	-1.03706	-0.551745	0.849017	1.08856	0.734869	2.2784	0.382746	-0.585482	0.5343	-0.127833	2.44e-15	1	0.491834	AT4G22360	protein_coding	SWIB complex BAF60b domain-containing protein
705	Pjv1_00005669-RA	-1.1248	-1.63183	-2.43441	-3.3894	-3.48381	8.6839	463.338	6.52e-98	1.8e-96	2132.51	1019.82	716.906	389.293	168.83	236.489	736.52	777.308	0.947527	1.84	0.329272	-0.0820092	-0.526822	-0.826152	-0.73429	-1.94221	-0.682299	-0.543671	-0.195898	0.00496574	7.77e-16	3	0.221384	AT3G04120	protein_coding	glyceraldehyde-3-phosphate dehydrogenase C subunit 1
706	Pjv1_00000756-RA	-1.11192	-1.27342	-1.8622	-2.24183	-2.34714	6.24741	462.84	8.34e-98	2.3e-96	323.529	158.341	141.129	91.1392	66.3279	72.7481	96.2592	142.202	0.676917	1.88373	0.167657	-0.0111472	-0.530476	-0.788231	-0.721534	-1.87788	-0.643624	-0.625524	-0.371949	-0.0116489	2.22e-16	3	0.141172	AT5G60860	protein_coding	RAB GTPase homolog A1F
707	Pjv1_00022484-RA	-0.484509	-0.795537	-1.74724	-2.30243	-2.66074	5.5265	462.596	9.42e-98	2.59e-96	171.34	128.828	103.194	51.2464	32.1141	31.544	57.4264	86.3779	0.664828	1.4795	0.739208	0.292834	-0.611765	-0.944927	-0.954854	-2.36516	-0.167326	-0.0698841	-0.268381	-0.0875549	-1.28e-15	6	0.177282	AT4G35790	protein_coding	phospholipase D delta
708	Pjv1_00026403-RA	-0.509505	1.11499	2.56952	3.60798	3.35408	5.53564	462.587	9.46e-98	2.6e-96	20.786	10.4234	34.5593	97.7904	212.051	158.208	82.2189	88.9697	0.924123	-0.829294	-0.955331	-0.661774	0.107283	1.49699	0.842121	2.19451	-0.50042	0.0180942	0.0567171	-0.520946	2.55e-15	1	0.145313	AT1G27620	protein_coding	HXXXD-type acyl-transferase family protein
709	Pjv1_00022605-RA	-0.77425	-1.24354	-1.79525	-1.75957	-1.54612	6.2988	462.471	1e-97	2.75e-96	298.03	182.495	130.752	85.75	86.3761	109.051	81.4652	148.742	0.547693	1.83254	0.414321	-0.220836	-0.773243	-0.765557	-0.487224	-1.85883	-1.08716	-0.245194	-0.236839	0.0921271	7.77e-16	3	0.353887	AT3G25110	protein_coding	fatA acyl-ACP thioesterase
710	Pjv1_00009830-RA	1.26323	3.65894	4.68297	5.62314	5.93641	5.53497	461.274	1.82e-97	4.97e-96	6.33026	6.23117	43.4956	89.3334	184.768	197.408	85.6418	87.9277	0.974003	-0.952776	-0.953933	-0.518813	0.0164133	1.13076	1.27835	2.17925	-0.45594	0.255037	-0.162748	0.0884538	2.11e-15	1	0.264173	AT3G47470	protein_coding	light-harvesting chlorophyll-protein complex I subunit A4
711	Pjv1_00012086-RA	-1.23418	-2.14975	-2.55285	-2.65798	-2.88426	5.07565	460.999	2.08e-97	5.69e-96	172.881	78.106	40.6254	29.3939	25.7877	27.6802	57.5537	62.4123	0.922153	1.9194	0.272679	-0.37855	-0.573697	-0.636355	-0.603474	-1.67845	-1.10139	-0.580924	-0.0322624	-0.0602483	1.5e-15	3	0.168731	AT3G55990	protein_coding	Plant protein of unknown function (DUF828)
712	Pjv1_00001954-RA	-0.973914	-1.8803	-2.77603	-3.40559	-4.00185	4.77199	460.882	2.21e-97	6.02e-96	139.679	76.5563	40.3027	20.0931	11.4246	12.324	50.2864	50.0633	1.00445	1.78211	0.526842	-0.194102	-0.595992	-0.768373	-0.750489	-1.98018	-0.826065	-0.372981	-0.0176364	-0.0733628	3.89e-16	3	0.400034	NA	NA	NA
713	Pjv1_00011644-RA	-0.42961	-0.969152	-1.50933	-2.14187	-2.32125	7.63419	460.747	2.36e-97	6.43e-96	724.029	570.103	387.407	260.153	154.232	168.275	230.074	377.366	0.609683	1.50674	0.837716	0.0436386	-0.509458	-0.969837	-0.908803	-2.28401	-0.345949	-0.161105	0.0885968	-0.0188823	-8.33e-16	6	0.178638	AT2G47510	protein_coding	fumarase 1
714	Pjv1_00004727-RA	-0.146175	-1.75344	-2.5058	-2.84406	-2.88057	6.26421	460.561	2.59e-97	7.04e-96	315.14	306.552	98.5416	54.1725	39.0034	52.7344	130.538	144.357	0.904268	1.3083	1.24251	-0.350977	-0.690872	-0.807077	-0.701889	-2.13732	-0.874581	0.290559	0.551912	-0.0429911	-7.22e-16	6	0.540292	AT5G26340	protein_coding	Major facilitator superfamily protein
715	Pjv1_00022982-RA	0.885878	-1.27497	-4.5502	-5.20928	-5.6537	3.89475	460.138	3.19e-97	8.68e-96	46.3571	92.2183	20.0144	1.30149	0.824833	1.71802	36.501	27.0724	1.34828	0.528334	1.78477	-0.193363	-0.706032	-0.71909	-0.69462	-2.13733	-0.445975	1.00822	0.827514	-0.12164	-2.44e-15	9	0.828774	AT4G25160	protein_coding	U-box domain-containing protein kinase family protein
716	Pjv1_00026150-RA	-0.937968	-1.25166	-1.58388	-1.82398	-1.90071	7.88795	460.022	3.38e-97	9.18e-96	928.858	508.524	407.072	317.145	258.084	274.885	252.87	449.095	0.563066	1.89728	0.235019	-0.166184	-0.521808	-0.755373	-0.68893	-1.82081	-0.805294	-0.6243	-0.190145	-0.0154948	7.22e-16	3	0.121845	AT5G04420	protein_coding	Galactose oxidase/kelch repeat superfamily protein
717	Pjv1_00013077-RA	0.132425	-0.735353	-1.66898	-2.68863	-3.00617	5.9528	459.748	3.88e-97	1.05e-95	207.174	242.466	130.447	64.884	26.9908	33.4987	91.479	117.577	0.778036	0.979427	1.36522	0.140695	-0.57601	-0.990238	-0.919097	-2.43257	-0.0932523	0.443768	0.345893	-0.0342459	-2.55e-15	6	0.247565	AT2G13620	protein_coding	cation/hydrogen exchanger 15
718	Pjv1_00024946-RA	1.0341	2.32839	2.7851	3.36324	3.52542	7.12005	459.118	5.3e-97	1.43e-95	55.5956	85.5663	218.965	303.156	470.037	472.89	181.569	267.702	0.678251	-1.16819	-1.00312	-0.268417	0.195265	1.11437	1.13009	2.16806	0.0547816	0.19222	-0.238074	0.0284556	1.67e-15	1	0.207029	AT1G31330	protein_coding	photosystem I subunit F
719	Pjv1_00012624-RA	-0.40195	-1.0359	-1.34217	-2.17752	-2.25904	8.94872	459.094	5.37e-97	1.45e-95	1758.21	1426.44	915.239	726.112	367.08	431.235	554.884	937.385	0.591949	1.47926	0.881363	-0.0399115	-0.380752	-1.02779	-0.912172	-2.25124	-0.304108	-0.259244	0.295868	0.0476483	-8.33e-16	6	0.211879	AT1G53730	protein_coding	STRUBBELIG-receptor family 6
720	Pjv1_00011970-RA	-1.02481	-2.00564	-2.68002	-3.24947	-3.16612	5.01273	459.074	5.42e-97	1.46e-95	164.034	86.7851	43.3493	25.6431	14.4151	22.0237	57.4736	59.3751	0.967974	1.821	0.476916	-0.278838	-0.586913	-0.782272	-0.649889	-1.88998	-0.94217	-0.420032	0.0185367	0.0157813	8.88e-16	3	0.324811	AT3G02740	protein_coding	Eukaryotic aspartyl protease family protein
721	Pjv1_00007748-RA	-1.99684	-4.10856	-5.08485	-8.86726	-8.86726	2.80801	458.734	6.41e-97	1.73e-95	52.291	14.151	3.16792	1.08038	0.102336	0.590364	20.4788	11.8972	1.72132	1.97247	0.110056	-0.426257	-0.528194	-0.575953	-0.552122	-1.52281	-1.15591	-0.722601	-0.0709054	-0.0578778	2.33e-15	3	0.120416	AT3G61040	protein_coding	cytochrome P450, family 76, subfamily C, polypeptide 7
722	Pjv1_00013377-RA	-0.903482	-1.14804	-1.37032	-1.52486	-1.49995	7.90387	458.355	7.74e-97	2.08e-95	867.307	484.386	407.619	343.034	301.005	329.882	212.136	455.539	0.465682	1.94105	0.135984	-0.22589	-0.530343	-0.728465	-0.592339	-1.70348	-0.918224	-0.676244	-0.22248	0.0359781	1.22e-15	3	0.0697198	AT3G09300	protein_coding	OSBP(oxysterol binding protein)-related protein 3B
723	Pjv1_00027167-RA	-0.763268	1.35423	2.97224	3.24541	2.61485	6.28723	458.303	7.95e-97	2.14e-95	39.6661	16.5293	81.6328	262.391	320.042	197.613	125.237	152.979	0.818656	-0.904786	-1.08953	-0.569689	0.873638	1.33397	0.356397	2.19267	0.386223	-0.791657	0.5496	-0.606149	2.23e-15	1	0.724692	AT1G08280	protein_coding	Glycosyltransferase family 29 (sialyltransferase) family protein
724	Pjv1_00027213-RA	0.231147	2.51898	3.11949	3.70492	4.19776	4.33558	457.983	9.32e-97	2.5e-95	6.14245	4.77185	26.5084	40.8664	63.9227	81.9114	31.1672	37.3539	0.834377	-1.00142	-1.04539	-0.347976	0.112699	0.852461	1.42963	2.14097	-0.197947	0.191019	-0.301096	0.449836	2e-15	1	0.555439	AT2G26250	protein_coding	3-ketoacyl-CoA synthase 10
725	Pjv1_00003951-RA	2.13997	3.58674	3.66991	3.28693	2.94946	5.88642	456.896	1.6e-96	4.29e-95	19.2238	60.7587	171.168	184.721	140.898	109.822	64.5393	114.432	0.563998	-1.4752	-0.831635	0.879094	1.08909	0.410074	-0.0714255	1.08599	2.43329	-0.468084	-0.274678	-0.132208	-2.93e-15	7	0.528086	AT5G01840	protein_coding	ovate family protein 1
726	Pjv1_00001223-RA	1.75402	2.36427	2.39127	2.32495	2.3262	6.79954	456.886	1.61e-96	4.3e-95	61.7707	173.522	267.463	275.267	264.119	256.408	84.4976	216.425	0.390424	-1.83028	-0.507738	0.604023	0.696371	0.564443	0.473182	1.37908	1.81843	0.303905	-0.151973	0.0694222	-2.83e-15	7	0.948526	AT2G23620	protein_coding	methyl esterase 1
727	Pjv1_00014521-RA	-1.03325	-1.24942	-1.32214	-1.69686	-1.7815	7.6229	456.553	1.9e-96	5.07e-95	746.817	383.924	329.767	310.802	229.635	239.31	191.845	373.376	0.513811	1.94658	0.0549829	-0.227312	-0.326169	-0.749258	-0.698825	-1.65684	-0.726948	-0.925638	-0.102744	0.0131752	1.78e-15	3	0.0638886	AT5G01460	protein_coding	LMBR1-like membrane protein
728	Pjv1_00005745-RA	1.09324	2.12981	3.10472	3.36482	2.9616	5.32385	456.21	2.25e-96	6e-95	15.7273	27.2046	57.586	115.979	141.98	100.652	50.8145	76.5213	0.664056	-1.19639	-0.970525	-0.372637	0.776503	1.28818	0.47487	2.16701	0.585721	-0.440413	0.395155	-0.498226	1.08e-15	1	0.528237	AT1G44760	protein_coding	Adenine nucleotide alpha hydrolases-like superfamily protein
729	Pjv1_00001105-RA	-0.694069	-0.893578	-1.67502	-2.47862	-2.48086	6.34231	455.762	2.81e-96	7.48e-95	317.318	206.217	178.441	100.729	51.674	65.6857	101.096	153.344	0.659275	1.62196	0.522993	0.24825	-0.520445	-1.00568	-0.867082	-2.24677	-0.209629	-0.325	-0.318584	0.0498657	-1.17e-15	6	0.392296	AT2G05990	protein_coding	NAD(P)-binding Rossmann-fold superfamily protein
730	Pjv1_00007023-RA	-0.982313	-1.0924	-1.44213	-1.74557	-1.85269	7.0798	455.644	2.98e-96	7.93e-95	516.056	272.51	252.262	194.066	151.253	156.798	136.056	257.157	0.529078	1.90288	0.112838	-0.0359805	-0.463718	-0.778389	-0.73763	-1.82697	-0.619148	-0.729107	-0.333499	-0.0179529	8.88e-16	3	0.107704	AT1G72480	protein_coding	Lung seven transmembrane receptor family protein
731	Pjv1_00017709-RA	3.13618	6.40451	8.46887	8.98044	9.03067	4.02296	455.042	4.02e-96	1.07e-94	1.28998	0.724071	9.7672	43.368	64.7941	59.1979	29.4362	29.8569	0.985909	-0.970469	-0.989694	-0.682483	0.458997	1.18688	0.996769	2.30983	-0.184779	-0.23239	0.334609	-0.0863773	2.5e-15	1	0.162264	AT5G03680	protein_coding	Duplicated homeodomain-like superfamily protein
732	Pjv1_00008604-RA	4.50151	9.72597	9.66635	8.95334	9.24661	4.90607	455.021	4.06e-96	1.08e-94	2.42128	3.08853	103.268	101.186	58.8835	70.787	45.1024	56.6058	0.796781	-1.20137	-1.18657	1.03459	0.988427	0.0505024	0.314424	1.07364	2.34031	-0.611205	-0.778296	0.440392	-2.57e-15	7	0.667414	AT1G71695	protein_coding	Peroxidase superfamily protein
733	Pjv1_00021654-RA	-1.49321	-3.40447	-3.07982	-3.78859	-3.56152	6.48146	454.874	4.36e-96	1.16e-94	546.224	215.046	55.5568	66.5316	34.5509	58.9734	198.867	162.814	1.22144	1.92797	0.26265	-0.539341	-0.484154	-0.644969	-0.522161	-1.54675	-1.21047	-0.681213	0.164831	0.0234782	2e-15	3	0.226488	AT4G13580	protein_coding	Disease resistance-responsive (dirigent-like protein) family protein
734	Pjv1_00015643-RA	-2.20414	-2.35113	-2.43122	-2.30479	-1.9861	5.46532	453.91	7.04e-96	1.87e-94	234.962	53.1924	47.6641	44.0083	47.8465	63.7593	75.2978	81.9055	0.919326	2.03269	-0.381327	-0.454746	-0.503297	-0.452323	-0.240992	-1.05132	-1.29504	-0.949945	-0.38209	0.0948144	2.69e-15	3	0.388275	AT3G01490	protein_coding	Protein kinase superfamily protein
735	Pjv1_00015766-RA	1.57312	0	8.44917	10.002	9.9129	4.62544	453.818	7.37e-96	1.95e-94	1.95375	1.10804	0.680254	42.2366	128.834	102.995	56.8027	46.3013	1.22681	-0.780728	-0.795617	-0.803148	-0.0715579	1.45297	0.99808	2.14167	-0.834293	0.237612	0.124566	-0.407648	3e-15	1	0.322105	AT5G14450	protein_coding	GDSL-like Lipase/Acylhydrolase superfamily protein
736	Pjv1_00005097-RA	-0.867333	-0.991096	-1.24104	-1.80864	-1.81291	7.36715	453.499	8.64e-96	2.28e-94	601.622	345.341	315.464	262.362	167.078	188.812	157.247	313.446	0.501672	1.83263	0.20283	0.0128279	-0.324864	-0.930818	-0.792602	-1.92549	-0.396349	-0.786014	-0.19386	0.0880923	6.11e-16	3	0.240269	AT1G12840	protein_coding	vacuolar ATP synthase subunit C (VATC) / V-ATPase C subunit / vacuolar proton pump C subunit (DET3)
737	Pjv1_00007311-RA	-1.5022	-2.66343	-2.72201	-2.69007	-2.20088	4.97411	453.486	8.69e-96	2.29e-94	165.602	62.6484	27.4376	25.0242	24.8686	39.8986	54.8556	57.58	0.952685	1.96922	0.0923968	-0.549487	-0.593483	-0.596319	-0.322326	-1.38269	-1.38724	-0.645369	-0.0466292	0.118767	2.53e-15	3	0.260079	AT1G21010	protein_coding
738	Pjv1_00011725-RA	-0.724233	-2.03586	-2.75942	-2.69766	-2.64526	7.1564	453.164	1.02e-95	2.69e-94	663.388	440.026	173.888	97.2932	97.5319	125.449	233.788	266.263	0.878035	1.69865	0.743253	-0.395121	-0.722747	-0.721726	-0.602313	-1.92699	-1.13608	-0.109688	0.192714	-0.0309513	8.88e-16	3	0.759939	AT4G00900	protein_coding	ER-type Ca2+-ATPase 2
739	Pjv1_00009994-RA	-1.15071	-1.67852	-2.08662	-2.35845	-2.40648	5.58788	452.328	1.55e-95	4.06e-94	220.11	104.762	71.9806	52.475	41.1337	47.775	67.8967	89.7062	0.756879	1.92063	0.221751	-0.261066	-0.54835	-0.715387	-0.617573	-1.73828	-0.952997	-0.617646	-0.146005	0.000324497	1.44e-15	3	0.109414	AT1G52540	protein_coding	Protein kinase superfamily protein
740	Pjv1_00028905-RA	-1.00697	-0.755958	-1.81629	-3.21932	-3.82366	6.79976	451.649	2.17e-95	5.69e-94	474.255	252.334	299.88	139.291	42.7235	46.5168	166.976	209.167	0.798292	1.58758	0.258524	0.543273	-0.418477	-0.996809	-0.974091	-2.22565	0.19691	-0.500801	-0.655476	-0.00818113	-1.11e-15	6	0.762768	AT1G08440	protein_coding	Aluminium activated malate transporter family protein
741	Pjv1_00012650-RA	-0.947855	-2.834	-3.33032	-4.00148	-3.88365	4.36877	451.585	2.24e-95	5.86e-94	115.15	65.2965	17.1207	10.939	5.74642	10.3606	43.9723	37.4356	1.17461	1.76735	0.633601	-0.461994	-0.602573	-0.720662	-0.615727	-1.83503	-1.12862	-0.320831	0.26974	-0.0171897	8.33e-16	3	0.56234	AT5G41380	protein_coding	CCT motif family protein
742	Pjv1_00006815-RA	-0.883477	-1.07529	-1.35829	-2.02699	-2.74022	6.36041	451.064	2.9e-95	7.59e-94	321.95	183.569	160.099	130.073	76.1811	59.4699	94.5241	155.224	0.608954	1.76385	0.299869	0.051583	-0.26608	-0.836216	-1.01301	-2.00477	-0.237109	-0.788522	-0.0926015	-0.145412	1.67e-16	3	0.434458	AT3G26040	protein_coding	HXXXD-type acyl-transferase family protein
743	Pjv1_00026573-RA	1.76965	2.67464	3.40968	3.2037	3.18288	5.76438	450.985	3.01e-95	7.88e-94	20.8255	51.6299	99.6308	170.606	148.006	139.055	58.7809	104.959	0.560037	-1.43131	-0.907251	-0.0906439	1.11681	0.732335	0.580061	1.99156	1.27116	-0.559482	0.479251	0.0960469	-8.33e-17	7	0.593309	AT4G36360	protein_coding	beta-galactosidase 3
744	Pjv1_00005318-RA	-0.327899	-0.715418	-1.28257	-2.09755	-2.78948	8.55471	450.665	3.53e-95	9.22e-94	1309.91	1096.67	828.553	553.37	283.733	235.072	437.007	717.885	0.608743	1.35472	0.866779	0.253242	-0.376457	-0.993465	-1.10481	-2.38742	0.07943	-0.194377	0.0620518	-0.120552	-2.11e-15	6	0.137402	AT3G57520	protein_coding	seed imbibition 2
745	Pjv1_00000929-RA	-1.93178	-2.69831	-2.61354	-2.55687	-2.50558	4.97292	450.596	3.65e-95	9.53e-94	176.338	48.8356	28.2867	29.006	29.4502	34.548	58.6108	57.7441	1.01501	2.02342	-0.151994	-0.502594	-0.490321	-0.482742	-0.395766	-1.23664	-1.27817	-0.886119	-0.165109	-0.00175752	2.72e-15	3	0.215883	AT1G69640	protein_coding	sphingoid base hydroxylase 1
746	Pjv1_00023437-RA	-1.42973	-1.87473	-2.03053	-2.05749	-2.16158	6.08912	450.218	4.41e-95	1.15e-93	317.768	123.907	90.442	79.2307	76.0496	78.0662	94.8777	127.577	0.743687	2.00459	-0.0386803	-0.391402	-0.509569	-0.543096	-0.521841	-1.43288	-1.13394	-0.81481	-0.189812	-0.0536738	2.39e-15	3	0.100008	AT5G22460	protein_coding	alpha/beta-Hydrolases superfamily protein
747	Pjv1_00001520-RA	-0.162659	0.316693	1.50539	2.17268	1.97465	6.54357	450.059	4.77e-95	1.24e-93	81.4984	63.727	91.6089	214.708	352.391	288.147	121.35	182.013	0.666712	-0.828304	-0.974751	-0.744987	0.269426	1.40401	0.874606	2.25996	-0.447935	-0.150532	0.24359	-0.391154	2.72e-15	1	0.145435	AT4G32570	protein_coding	TIFY domain protein 8
748	Pjv1_00001809-RA	-0.229775	-1.18358	-1.87902	-2.03513	-1.95142	7.11217	449.565	6.1e-95	1.58e-93	498.886	452.103	229.569	135.04	115.745	144.607	170.055	262.658	0.647439	1.38912	1.11402	-0.194582	-0.750452	-0.863918	-0.694191	-2.2093	-0.796546	0.263102	0.276417	0.00233366	-4.44e-16	6	0.366895	AT1G68810	protein_coding	basic helix-loop-helix (bHLH) DNA-binding superfamily protein
749	Pjv1_00013688-RA	-1.00417	-1.73469	-2.10251	-2.65362	-2.79845	5.9681	449.285	7.01e-95	1.82e-93	290.921	155.613	92.302	69.3191	42.9779	49.8501	94.4575	116.83	0.808501	1.84306	0.410579	-0.259677	-0.502992	-0.78186	-0.709106	-1.87199	-0.849252	-0.548348	0.0283444	-0.0114265	9.44e-16	3	0.250854	AT5G12460	protein_coding	Protein of unknown function (DUF604)
750	Pjv1_00013127-RA	-0.973405	-1.7999	-2.14598	-2.17079	-2.00489	8.81956	449.197	7.32e-95	1.9e-93	1962.12	1080.2	604.632	455.383	432.729	552.159	594.731	847.871	0.701441	1.87353	0.390649	-0.408989	-0.659942	-0.698032	-0.497218	-1.71917	-1.20184	-0.408895	-0.00161359	0.0499848	1.72e-15	3	0.298863	AT2G47000	protein_coding	ATP binding cassette subfamily B4
751	Pjv1_00023221-RA	1.1792	3.15109	3.171	2.31892	1.97021	7.09002	449.125	7.59e-95	1.96e-93	64.4218	114.783	466.523	486.841	258.222	211.887	176.33	267.113	0.660134	-1.1495	-0.863892	1.13089	1.24612	-0.050421	-0.313196	0.571442	2.81101	-0.831	-0.394551	0.0889301	-3.77e-15	7	1.18021	AT1G49320	protein_coding	unknown seed protein like 1
752	Pjv1_00008362-RA	-0.56564	0.177628	2.34215	3.40336	3.89055	4.69433	448.999	8.08e-95	2.09e-93	11.1733	4.86093	9.39141	44.4028	96.1247	124.478	50.7634	48.4052	1.04872	-0.73344	-0.857788	-0.768541	-0.078843	0.940037	1.49857	2.12033	-0.890732	0.26565	0.0046369	0.384316	2.78e-15	4	0.460379	AT2G26170	protein_coding	cytochrome P450, family 711, subfamily A, polypeptide 1
753	Pjv1_00020426-RA	0.303844	-0.270412	-1.09679	-2.10163	-2.67583	6.69522	448.974	8.18e-95	2.11e-93	291.602	381.857	252.635	138.651	60.4636	58.2889	132.291	197.25	0.670676	0.713222	1.39547	0.418664	-0.442951	-1.03398	-1.05042	-2.49796	0.42695	0.493733	0.26553	-0.069736	-3.55e-15	6	0.504287	AT5G65160	protein_coding	tetratricopeptide repeat (TPR)-containing protein
754	Pjv1_00013458-RA	1.70016	3.90983	4.67811	5.13505	5.34079	4.0854	448.543	1.01e-94	2.61e-93	3.1667	4.48979	22.8796	40.1229	57.2058	59.387	24.9758	31.2087	0.800286	-1.12276	-1.06979	-0.333484	0.356917	1.04089	1.12823	2.22685	0.113825	-0.0250265	-0.0996108	0.117833	1.78e-15	1	0.230223	AT5G50130	protein_coding	NAD(P)-binding Rossmann-fold superfamily protein
755	Pjv1_00029944-RA	2.71531	4.63512	4.9566	5.16151	5.18426	5.40883	448.328	1.13e-94	2.9e-93	6.945	21.9854	88.5095	112.22	130.927	124.599	53.6496	80.8642	0.663452	-1.37782	-1.09747	0.142504	0.584449	0.933137	0.815198	2.01799	0.956174	-0.102634	-0.299869	0.018426	-3.33e-16	1	0.812715	AT2G31750	protein_coding	UDP-glucosyl transferase 74D1
756	Pjv1_00020941-RA	1.75608	3.08696	3.35152	3.28723	3.6808	6.90645	447.609	1.61e-94	4.14e-93	40.1165	99.4927	258.376	316.604	297.754	375.627	132.046	231.328	0.570816	-1.44807	-0.998407	0.204831	0.645805	0.503048	1.09279	1.90304	1.0777	-0.0322502	-0.254224	0.584651	-4.44e-16	7	1.03148	AT5G19530	protein_coding	S-adenosyl-L-methionine-dependent methyltransferases superfamily protein
757	Pjv1_00003459-RA	-0.725481	-1.45085	-1.94405	-2.30322	-2.47214	7.58115	445.742	4.07e-94	1.04e-92	814.095	518.576	310.56	212.684	155.566	168.285	258.448	363.294	0.711402	1.74426	0.600825	-0.204043	-0.582747	-0.803752	-0.754539	-2.01619	-0.80384	-0.333668	0.0541985	-0.0473746	4.44e-16	3	0.498082	AT3G52600	protein_coding	cell wall invertase 2
758	Pjv1_00023417-RA	0.252621	2.22867	5.22388	6.27841	6.51809	3.7662	445.696	4.17e-94	1.07e-92	1.36392	0.71182	2.88532	25.7726	57.3328	60.3536	28.0468	24.7367	1.13381	-0.83335	-0.8566	-0.779105	0.036937	1.16221	1.26991	2.20436	-0.738722	0.179289	0.133826	0.0546559	2.89e-15	1	0.357446	AT1G69480	protein_coding	EXS (ERD1/XPR1/SYG1) family protein
759	Pjv1_00017372-RA	1.68807	0.457768	-0.576313	-0.805682	-1.31539	7.24248	445.474	4.65e-94	1.19e-92	245.962	787.037	334.351	154.42	124.616	111.833	256.271	293.036	0.874537	-0.183689	1.92765	0.161213	-0.540898	-0.657197	-0.707078	-1.99489	0.297153	1.35997	0.809035	-0.147207	-4.11e-15	9	0.276716	AT3G12670	protein_coding	CTP synthase family protein
760	Pjv1_00008223-RA	-1.43626	-1.32749	-1.63429	-1.71317	-1.88118	6.27528	444.948	6.04e-94	1.54e-92	320.592	123.03	133.207	105.542	98.2042	95.8251	86.7324	146.067	0.593785	2.01223	-0.265604	-0.14827	-0.46724	-0.551843	-0.579273	-1.43201	-0.852247	-0.939996	-0.512357	-0.0731186	2.39e-15	3	0.111999	AT1G47380	protein_coding	Protein phosphatase 2C family protein
761	Pjv1_00022164-RA	-0.219375	-0.638159	-1.01674	-1.55405	-1.65694	8.22188	444.683	6.89e-94	1.76e-92	918.633	820.173	609.402	461.258	299.781	321.292	257.824	571.757	0.450932	1.3454	0.963513	0.146013	-0.42858	-1.05489	-0.971458	-2.37566	-0.0899184	-0.0895407	0.16719	0.0159926	-1.83e-15	6	0.0843068	AT5G23250	protein_coding	Succinyl-CoA ligase, alpha subunit
762	Pjv1_00017387-RA	3.29389	7.188	6.18176	5.47586	4.85139	4.73082	444.617	7.12e-94	1.82e-92	2.42999	8.13485	142.642	72.34	42.5418	29.4661	52.1029	49.5925	1.05062	-0.905181	-0.795689	1.78589	0.436587	-0.135323	-0.386282	-0.173146	2.73955	-0.109068	-1.58059	-0.0463933	-5e-15	8	2.39371	AT3G12720	protein_coding	myb domain protein 67
763	Pjv1_00018137-RA	-5.73905	-1.23238	3.94519	3.4285	4.51105	4.83037	444.559	7.33e-94	1.87e-92	7.8045	0.79724	2.17202	104.149	69.1844	137.63	58.9733	53.6229	1.09978	-0.776933	-0.895754	-0.872442	0.856771	0.263874	1.42449	2.12743	-0.111193	-0.645645	0.832153	1.05077	2.66e-15	4	1.66287	AT5G59190	protein_coding	subtilase family protein
764	Pjv1_00028533-RA	-0.632564	-0.957228	-1.51732	-2.0342	-1.81991	7.77739	443.58	1.19e-93	3.03e-92	809.173	541.903	433.126	285.002	185.632	250.124	231.716	417.493	0.555017	1.69034	0.536906	0.0674664	-0.571783	-1.00063	-0.722305	-2.15215	-0.492711	-0.307493	-0.211688	0.142736	-6.11e-16	6	0.493044	AT2G38040	protein_coding	acetyl Co-enzyme a carboxylase carboxyltransferase alpha subunit
765	Pjv1_00012637-RA	-0.331972	-0.952819	-1.21836	-2.53735	-2.57918	6.14916	443.426	1.29e-93	3.27e-92	251.896	213.088	136.881	112.614	38.5964	50.1222	85.7405	133.866	0.640493	1.37659	0.923971	0.035164	-0.247864	-1.11114	-0.976716	-2.29368	-0.0558773	-0.31044	0.379954	0.0913239	-6.66e-16	6	0.200705	AT2G45900	protein_coding	Phosphatidylinositol N-acetyglucosaminlytransferase subunit P-related
766	Pjv1_00023798-RA	-3.52109	-4.76655	-5.50843	-6.72654	-5.16113	2.60133	443.407	1.3e-93	3.29e-92	51.1233	4.67594	1.66228	0.692682	0.344634	1.62803	20.1937	10.0211	2.01511	2.03539	-0.264697	-0.413934	-0.461949	-0.479185	-0.41563	-1.21578	-1.17016	-0.962194	-0.293051	-0.0102445	2.72e-15	3	0.205567	AT3G51910	protein_coding	heat shock transcription factor A7A
767	Pjv1_00012353-RA	-0.521595	-1.01896	-1.53601	-1.84789	-1.94385	8.30201	443.324	1.35e-93	3.43e-92	1141.15	835.181	588.363	399.853	305.736	329.284	331.127	599.928	0.551945	1.63448	0.710461	-0.0349255	-0.604224	-0.888456	-0.81734	-2.18041	-0.584645	-0.193808	-0.0221825	-0.0312594	-6.66e-16	6	0.369038	AT2G36460	protein_coding	Aldolase superfamily protein
768	Pjv1_00004688-RA	-0.992909	-2.65382	-3.16821	-3.43614	-3.36539	4.85291	443.281	1.38e-93	3.5e-92	156.303	85.4855	26.3812	16.9487	12.5992	18.792	57.5103	52.7517	1.09021	1.80058	0.569181	-0.458535	-0.622549	-0.698177	-0.590496	-1.79818	-1.16468	-0.344533	0.203156	-0.0183817	1.55e-15	3	0.480594	AT3G06150	protein_coding
769	Pjv1_00028250-RA	2.25692	4.55347	4.79603	4.50141	4.8475	5.21767	442.573	1.96e-93	4.96e-92	7.48669	17.4628	90.8837	110.36	88.6704	107.433	45.7866	70.3827	0.650537	-1.37368	-1.1558	0.447751	0.873115	0.39941	0.809198	1.74345	1.55831	-0.376719	-0.369159	0.503903	-3.33e-16	7	0.497409	AT1G24020	protein_coding	MLP-like protein 423
770	Pjv1_00028133-RA	-0.117151	-2.14762	-5.75461	-5.86864	-5.55845	4.58539	441.951	2.68e-93	6.75e-92	113.255	115.966	27.7169	0.920728	1.53823	3.75652	55.7114	43.859	1.27024	1.24564	1.2943	-0.289745	-0.770726	-0.759642	-0.719825	-2.1757	-0.856389	0.42966	0.475724	-0.110407	-8.33e-16	6	0.540775	AT2G39690	protein_coding	Protein of unknown function, DUF547
771	Pjv1_00010308-RA	-1.38708	-2.76196	-3.19256	-4.3677	-4.2872	5.52786	441.748	2.96e-93	7.46e-92	280.813	117.837	44.77	31.0067	11.0175	20.3996	103.536	84.3072	1.22808	1.89795	0.323844	-0.38187	-0.514803	-0.707867	-0.617251	-1.71961	-1.03491	-0.605485	0.0548915	-0.00318592	1.55e-15	3	0.187963	AT2G21100	protein_coding	Disease resistance-responsive (dirigent-like protein) family protein
772	Pjv1_00011874-RA	-0.00949756	-1.03235	-1.49146	-2.49052	-2.61851	5.30583	441.477	3.39e-93	8.52e-92	135.722	142.276	68.9927	48.9123	20.9141	26.7718	53.2433	73.9314	0.720171	1.16054	1.28362	-0.0927582	-0.469901	-0.995757	-0.885739	-2.3179	-0.313164	0.182171	0.561029	0.0144689	-1.44e-15	6	0.240608	AT4G27290	protein_coding	S-locus lectin protein kinase family protein
773	Pjv1_00015883-RA	-0.490595	-1.72007	-3.32362	-5.2063	-5.99845	4.24728	441.292	3.71e-93	9.33e-92	91.5681	71.7125	30.0895	8.60537	0.836639	3.81963	38.4864	34.4386	1.11754	1.48441	0.968495	-0.113005	-0.671231	-0.873088	-0.79558	-2.23036	-0.662462	0.0632482	0.173269	-0.0472747	-6.11e-16	6	0.271679	AT4G10390	protein_coding	Protein kinase superfamily protein
774	Pjv1_00010321-RA	1.17999	2.91883	3.07142	2.39591	2.19377	6.03809	440.901	4.51e-93	1.13e-91	31.8663	56.6736	195.936	222.695	136.161	118.648	74.9127	126.997	0.58988	-1.26988	-0.938733	0.92026	1.27746	0.122333	-0.111441	0.940767	2.59647	-0.815879	-0.243282	0.107945	-2.9e-15	7	0.643737	AT2G21050	protein_coding	like AUXIN RESISTANT 2
775	Pjv1_00015531-RA	-0.960337	-1.24828	-1.3717	-1.66057	-1.64328	6.99371	440.886	4.54e-93	1.14e-91	477.085	256.407	209.056	189.513	150.059	165.784	121.303	241.317	0.50267	1.94363	0.124397	-0.265959	-0.427066	-0.752318	-0.622683	-1.6749	-0.863885	-0.79041	-0.110264	0.051716	1.28e-15	3	0.0630198	AT5G66020	protein_coding	Phosphoinositide phosphatase family protein
776	Pjv1_00007899-RA	2.08171	1.57324	1.8098	2.97049	3.40055	5.68279	440.324	6e-93	1.5e-91	23.5606	82.2669	57.2834	66.6551	159.877	195.247	65.8988	97.4817	0.676012	-1.12174	-0.230881	-0.610001	-0.467787	0.94684	1.48357	1.74405	-0.890512	1.14751	0.00422052	0.279946	1.67e-15	4	0.751764	AT2G04030	protein_coding	Chaperone protein htpG family protein
777	Pjv1_00007916-RA	1.26332	2.06281	2.97123	3.8543	4.09174	5.07561	439.43	9.35e-93	2.34e-91	11.2256	18.0373	33.3935	63.8348	125.247	132.796	53.5137	64.0891	0.834989	-0.98785	-0.860561	-0.573602	-0.00475242	1.14285	1.28392	2.16754	-0.514992	0.330827	-0.068051	0.0758686	2.11e-15	1	0.287322	AT1G69160	protein_coding
778	Pjv1_00009122-RA	0.736842	2.42168	3.22765	3.69872	4.50081	4.83847	439.003	1.16e-92	2.89e-91	8.46213	9.35652	32.4847	57.7505	82.0849	130.469	47.2824	53.4347	0.884864	-0.951148	-0.932232	-0.443083	0.0912766	0.605937	1.62925	2.06319	-0.345562	0.249401	-0.180801	0.790959	2e-15	4	0.466801	AT2G36690	protein_coding	2-oxoglutarate (2OG) and Fe(II)-dependent oxygenase superfamily protein
779	Pjv1_00024215-RA	-0.536084	-0.843536	-1.26826	-2.05341	-1.92486	7.6453	438.363	1.59e-92	3.96e-91	699.464	509.75	409.906	299.407	158.775	206.766	202.598	380.678	0.532203	1.57349	0.637084	0.144268	-0.401145	-1.09529	-0.858408	-2.24833	-0.185276	-0.372171	-0.0536686	0.147164	-1.17e-15	6	0.304091	AT5G42240	protein_coding	serine carboxypeptidase-like 42
780	Pjv1_00016261-RA	-0.817458	-1.58463	-1.97821	-2.3483	-2.70702	6.37943	437.86	2.04e-92	5.08e-91	362.39	217.719	127.483	93.6941	68.1877	66.7718	115.563	156.041	0.740593	1.7856	0.533718	-0.247118	-0.539506	-0.760221	-0.772473	-1.95159	-0.828701	-0.434967	0.0795904	-0.0866285	5.55e-16	3	0.398984	AT3G07880	protein_coding	Immunoglobulin E-set superfamily protein
781	Pjv1_00026469-RA	-0.821206	-1.45926	-1.81993	-2.10697	-2.21917	6.49425	437.811	2.09e-92	5.2e-91	371.648	223.157	141.954	107.405	83.788	90.4175	111.317	169.728	0.655856	1.81391	0.479968	-0.249501	-0.559873	-0.77203	-0.712475	-1.91689	-0.873516	-0.446508	0.0225126	-0.0343354	5e-16	3	0.327435	AT5G25050	protein_coding	Major facilitator superfamily protein
782	Pjv1_00025791-RA	-1.10471	-1.86076	-2.35137	-2.55037	-2.96218	6.51644	437.424	2.53e-92	6.3e-91	448.191	222.434	129.931	88.5434	73.3832	66.8613	147.199	171.557	0.858017	1.87931	0.345632	-0.282786	-0.563957	-0.666948	-0.711254	-1.80489	-0.95056	-0.54131	-0.0468185	-0.115871	8.33e-16	3	0.203656	AT5G62680	protein_coding	Major facilitator superfamily protein
783	Pjv1_00007973-RA	0.551386	3.49974	4.00139	4.57522	4.17231	4.41902	436.318	4.39e-92	1.09e-90	5.59139	4.14119	37.2197	53.3271	82.7261	57.2491	30.9134	40.0424	0.772016	-1.11444	-1.16135	-0.091312	0.429739	1.38075	0.556609	2.09455	0.512735	-0.195707	-0.266752	-0.568775	8.6e-16	1	0.372674	AT1G69580	protein_coding	Homeodomain-like superfamily protein
784	Pjv1_00010518-RA	-0.826337	-1.08474	-1.33416	-1.70315	-1.75776	8.60136	435.926	5.33e-92	1.32e-90	1425.13	840.877	699.525	580.582	430.102	461.548	368.836	739.627	0.498678	1.85855	0.274513	-0.108725	-0.431208	-0.839194	-0.753938	-1.89421	-0.632132	-0.675311	-0.132209	0.0198756	3.89e-16	3	0.179141	AT2G33150	protein_coding	peroxisomal 3-ketoacyl-CoA thiolase 3
785	Pjv1_00017633-RA	-0.993399	-1.48968	-1.84354	-2.51318	-2.6287	5.45357	435.785	5.72e-92	1.42e-90	192.173	102.232	71.8481	54.8368	31.6736	37.0527	59.9008	81.636	0.733755	1.84534	0.343829	-0.163402	-0.447392	-0.834085	-0.744285	-1.90176	-0.695793	-0.626715	-0.0516951	0.017533	5.55e-16	3	0.214195	AT4G00110	protein_coding	UDP-D-glucuronate 4-epimerase 3
786	Pjv1_00022684-RA	-0.572769	-1.49919	-3.06656	-3.38204	-3.61243	6.82377	435.216	7.58e-92	1.87e-90	525.051	389.673	198.546	60.0312	42.2844	58.0327	202.659	212.27	0.954723	1.54339	0.875381	-0.0677175	-0.751206	-0.838776	-0.761068	-2.21466	-0.720222	0.0755909	0.000366893	-0.0611983	-6.11e-16	6	0.330635	AT5G42180	protein_coding	Peroxidase superfamily protein
787	Pjv1_00013094-RA	0	2.31808	7.88363	8.50187	9.18196	3.70015	434.912	8.82e-92	2.18e-90	0.994789	0.347897	0.607195	28.7674	45.1445	65.2202	27.5804	23.5137	1.17295	-0.816481	-0.839936	-0.830535	0.190487	0.784283	1.51218	2.1848	-0.685511	0.0583618	0.292698	0.570275	2.66e-15	4	0.588827	AT1G09390	protein_coding	GDSL-like Lipase/Acylhydrolase superfamily protein
788	Pjv1_00017011-RA	0.233457	0.0975837	-0.349899	-1.47551	-2.18415	8.17745	434.679	9.9e-92	2.44e-90	709.381	864.488	778.092	573.662	234.608	189.239	284.993	558.245	0.510515	0.530315	1.07457	0.771412	0.0540974	-1.1356	-1.29479	-2.40399	1.31488	-0.0130303	0.182532	-0.0649103	-4.11e-15	6	1.24628	AT1G06620	protein_coding	2-oxoglutarate (2OG) and Fe(II)-dependent oxygenase superfamily protein
789	Pjv1_00020931-RA	-1.0379	-1.19597	-1.77876	-2.55427	-2.7059	6.23684	433.96	1.41e-91	3.48e-90	323.797	166.738	149.039	97.1876	51.159	59.3967	100.788	141.219	0.7137	1.81149	0.253189	0.0775835	-0.436875	-0.893561	-0.811828	-1.99744	-0.414459	-0.640627	-0.303245	0.0217594	-2.78e-16	3	0.28113	AT3G26700	protein_coding	Protein kinase superfamily protein
790	Pjv1_00027952-RA	-3.21755	-3.06398	-3.70741	-2.99505	-3.5783	3.33262	433.916	1.45e-91	3.56e-90	68.4993	7.73548	8.55721	5.01806	8.62994	7.06907	24.9779	17.5848	1.42042	2.03838	-0.394323	-0.361424	-0.503115	-0.358513	-0.421002	-1.12381	-1.17018	-0.975093	-0.457489	-0.115308	2.69e-15	3	0.324105	AT4G33000	protein_coding	calcineurin B-like protein 10
791	Pjv1_00020120-RA	-0.394652	-0.665441	-0.980713	-1.57715	-1.64287	7.00491	433.082	2.19e-91	5.38e-90	403.605	319.396	263.437	209.44	130.445	141.979	105.859	244.717	0.432576	1.50094	0.70546	0.176841	-0.333245	-1.07948	-0.970515	-2.29306	-0.0423572	-0.378636	0.0330787	0.0613983	-1.17e-15	6	0.239387	AT3G16060	protein_coding	ATP binding microtubule motor family protein
792	Pjv1_00020196-RA	-3.28831	-3.32671	-4.77522	-3.943	-3.43301	4.70802	432.858	2.45e-91	6e-90	205.243	21.3155	21.0661	6.1418	11.3836	21.7101	77.3908	47.81	1.61871	2.03426	-0.342347	-0.34557	-0.538413	-0.470681	-0.337248	-1.18459	-1.18816	-0.902963	-0.471244	0.030465	2.78e-15	3	0.267986	AT4G37050	protein_coding	PATATIN-like protein 4
793	Pjv1_00002281-RA	-0.17294	-1.37971	-2.31016	-2.47557	-3.00266	4.93251	432.79	2.53e-91	6.2e-90	119.086	111.867	47.7615	23.594	19.3625	18.2045	46.8771	56.6459	0.827546	1.332	1.17799	-0.189527	-0.705076	-0.795345	-0.820047	-2.2338	-0.707934	0.262611	0.365627	-0.140863	-1.05e-15	6	0.341966	AT2G40470	protein_coding	LOB domain-containing protein 15
794	Pjv1_00026663-RA	8.52725	10.2185	9.13211	7.5452	7.13785	4.74136	432.725	2.61e-91	6.39e-90	2.13974	43.9563	145.662	68.3033	20.1818	19.7098	52.1918	49.9921	1.044	-0.916857	-0.115647	1.83304	0.350845	-0.571168	-0.580211	-0.894561	2.84347	0.247753	-1.22223	0.124558	-6.11e-15	8	1.05916	AT4G27270	protein_coding	Quinone reductase family protein
795	Pjv1_00007822-RA	1.91661	5.05626	6.58611	8.02904	8.45733	5.97904	432.36	3.13e-91	7.66e-90	5.98786	4.20318	31.1603	90.898	273.146	323.429	141.401	121.471	1.16407	-0.816705	-0.829326	-0.638683	-0.216213	1.07266	1.42827	2.07384	-0.84192	0.461644	-0.186806	0.199252	2.55e-15	4	0.549036	AT5G23960	protein_coding	terpene synthase 21
796	Pjv1_00003953-RA	1.67916	2.80646	3.49439	4.03694	3.93079	8.65942	432.175	3.43e-91	8.38e-90	124.047	266.898	603.01	986.116	1516.19	1327.11	566.612	803.896	0.704832	-1.19985	-0.947736	-0.354539	0.321595	1.25712	0.923413	2.20041	0.121663	0.074483	-0.0065057	-0.221105	1.61e-15	1	0.10757	AT3G51630	protein_coding	with no lysine (K) kinase 5
797	Pjv1_00001324-RA	-0.257914	-0.68036	-1.39371	-1.8181	-1.83713	7.58583	432.102	3.56e-91	8.68e-90	637.559	550.104	409.834	242.019	169.152	196.913	196.09	367.597	0.533436	1.37673	0.930732	0.215399	-0.64041	-1.01201	-0.870437	-2.39778	-0.23815	0.103378	-0.0955445	0.0191314	-1.89e-15	6	0.0807573	AT5G33320	protein_coding	Glucose-6-phosphate/phosphate translocator-related
798	Pjv1_00004733-RA	-0.510066	-0.683733	-1.57917	-2.64288	-2.57252	7.16981	431.605	4.56e-91	1.11e-89	526.873	393.187	346.976	181.625	74.5029	106.903	178.716	271.678	0.657824	1.42794	0.679899	0.421329	-0.503889	-1.10329	-0.921992	-2.39457	0.0759937	-0.150902	-0.330035	0.0885872	-1.83e-15	6	0.20854	AT2G32150	protein_coding	Haloacid dehalogenase-like hydrolase (HAD) superfamily protein
799	Pjv1_00005740-RA	-1.13701	-1.24773	-1.59646	-2.77708	-3.1227	4.89162	431.479	4.85e-91	1.18e-89	129.59	61.9818	57.3763	44.5798	17.1277	19.1553	41.0994	54.9685	0.74769	1.81564	0.170641	0.0585847	-0.25277	-0.920713	-0.87138	-1.92942	-0.267841	-0.865695	-0.189096	0.0355654	1.67e-16	3	0.301195	AT1G77580	protein_coding	Plant protein of unknown function (DUF869)
800	Pjv1_00011688-RA	3.1571	4.26977	4.93367	4.8418	4.91739	5.42595	430.989	6.19e-91	1.5e-89	7.11376	35.2745	79.2852	128.662	120.823	121.017	51.0009	82.0292	0.621741	-1.4689	-0.916743	-0.053802	0.914362	0.760643	0.764444	2.03363	1.10434	-0.316939	0.266768	0.174878	2.78e-16	7	0.746957	AT2G23190	protein_coding	cytochrome P450, family 81, subfamily D, polypeptide 7
801	Pjv1_00020782-RA	0.23008	-2.55607	-5.61463	-11.6074	-8.89006	7.69421	430.846	6.64e-91	1.61e-89	929.868	1217.36	172.574	11.7401	3.71016	24.8797	538.294	393.355	1.36847	0.996692	1.53077	-0.41015	-0.708935	-0.723852	-0.684525	-2.09834	-0.841565	0.608873	0.80415	-0.107841	-7.77e-16	6	0.91779	AT1G05260	protein_coding	Peroxidase superfamily protein
802	Pjv1_00014784-RA	-3.23393	-3.17526	-3.09432	-3.11543	-3.50159	4.55396	430.651	7.32e-91	1.77e-89	165.224	17.8053	19.2211	19.2712	18.2211	16.1906	60.0566	42.6555	1.40794	2.04088	-0.41378	-0.390206	-0.389371	-0.406858	-0.440666	-1.09946	-1.09605	-1.09995	-0.352631	-0.0694365	2.78e-15	3	0.310253	AT3G50560	protein_coding	NAD(P)-binding Rossmann-fold superfamily protein
803	Pjv1_00012101-RA	-0.773015	-1.23561	-1.69033	-2.2076	-2.81511	5.97142	430.391	8.32e-91	2.01e-89	255.654	158.962	114.209	81.3362	52.7939	44.109	79.62	117.844	0.675638	1.73085	0.516427	-0.045653	-0.458527	-0.817008	-0.926087	-2.07911	-0.4973	-0.489468	-0.0239318	-0.138565	-5.55e-17	3	0.495257	AT2G38320	protein_coding	TRICHOME BIREFRINGENCE-LIKE 34
804	Pjv1_00016097-RA	-2.72258	-3.57604	-4.87687	-4.03597	-5.30328	2.94283	430.157	9.35e-91	2.26e-89	57.4075	9.25465	4.87682	1.4145	3.0583	2.68293	21.8699	13.1158	1.66745	2.02524	-0.17655	-0.376726	-0.535041	-0.459878	-0.477041	-1.3178	-1.17349	-0.853329	-0.319816	-0.0879489	2.66e-15	3	0.159568	AT4G27460	protein_coding	Cystathionine beta-synthase (CBS) family protein
805	Pjv1_00024840-RA	-0.644267	-1.2682	-3.60704	-9.41915	-9.41915	3.97957	428.886	1.76e-90	4.24e-89	78.2398	52.4446	34.4183	5.93497	0.253421	1.46196	32	28.7922	1.11141	1.54524	0.739137	0.175816	-0.714287	-0.891835	-0.854068	-2.30159	-0.423228	-0.00733318	-0.263359	-0.0752205	-7.77e-16	6	0.247264	AT1G11000	protein_coding	Seven transmembrane MLO family protein
806	Pjv1_00024337-RA	1.58866	3.37057	3.99769	4.51164	4.61526	4.92628	427.939	2.81e-90	6.78e-89	6.5905	12.336	45.4068	71.1965	104.778	104.25	43.327	57.4263	0.75448	-1.17331	-1.0407	-0.277415	0.317819	1.0929	1.0807	2.19927	0.162271	0.053391	-0.152282	0.0326307	1.22e-15	1	0.204949	AT3G21090	protein_coding	ABC-2 type transporter family protein
807	Pjv1_00026887-RA	-0.946589	-1.0394	-1.13294	-1.56535	-1.61838	7.56121	427.103	4.26e-90	1.03e-88	671.37	362.615	339.581	316.29	224.9	238.369	162.68	358.854	0.453332	1.92105	0.0231175	-0.11847	-0.261645	-0.823421	-0.740628	-1.71073	-0.538284	-0.981134	-0.160448	0.055803	7.77e-16	3	0.106339	AT1G08510	protein_coding	fatty acyl-ACP thioesterases B
808	Pjv1_00029527-RA	-0.104095	0.974338	2.0074	2.17396	1.94799	6.86137	426.953	4.59e-90	1.1e-88	91.3262	73.2815	160.729	337.891	388.106	306.85	134.947	226.364	0.596153	-1.00067	-1.13439	-0.486373	0.826445	1.19856	0.596426	2.25243	0.418256	-0.666722	0.399052	-0.322226	2.19e-15	1	0.49736	AT1G14330	protein_coding	Galactose oxidase/kelch repeat superfamily protein
809	Pjv1_00009433-RA	-1.14428	-1.0936	-1.57299	-2.13172	-2.28585	6.92869	426.932	4.64e-90	1.11e-88	500.303	236.948	245.365	172.976	109.728	116.479	144.188	230.3	0.62609	1.87257	0.0461085	0.104482	-0.397558	-0.836212	-0.78939	-1.86917	-0.396591	-0.796447	-0.439161	0.00560667	6.66e-16	3	0.188973	AT1G75680	protein_coding	glycosyl hydrolase 9B7
810	Pjv1_00015382-RA	2.46828	5.04831	6.64906	6.35884	5.67285	4.95218	426.862	4.8e-90	1.15e-88	3.35184	6.68881	41.3422	132.3	105.545	64.3441	52.3697	58.9288	0.888694	-1.06124	-0.997523	-0.335815	1.40103	0.890146	0.103405	1.93561	1.22805	-1.1801	0.866528	-0.338754	1.13e-15	7	0.940483	NA	NA	NA
811	Pjv1_00016178-RA	1.89399	5.36191	4.40201	3.29183	2.70484	4.51082	426.836	4.86e-90	1.17e-88	5.02136	10.3863	125.822	64.5402	27.9579	21.2701	45.8835	42.4997	1.07962	-0.816814	-0.699889	1.81596	0.480358	-0.316928	-0.462685	-0.386699	2.81793	-0.169484	-1.50885	0.0480992	-5.19e-15	8	2.04505	AT3G07010	protein_coding	Pectin lyase-like superfamily protein
812	Pjv1_00006993-RA	-0.119977	-0.812694	-1.27719	-1.85841	-1.89233	6.4827	426.78	5e-90	1.2e-88	288.052	277.946	170.313	120.52	74.5434	87.0055	93.8473	169.73	0.552921	1.26079	1.15311	0.00621061	-0.524361	-1.01427	-0.88148	-2.35363	-0.298665	0.131202	0.336518	0.0266099	-1.44e-15	6	0.124456	AT1G17500	protein_coding	ATPase E1-E2 type family protein / haloacid dehalogenase-like hydrolase family protein
813	Pjv1_00002367-RA	-1.31366	-2.4042	-2.55988	-2.83839	-3.36327	5.68651	426.587	5.5e-90	1.32e-88	275.029	120.527	55.5104	47.9232	36.9232	33.6433	93.7821	94.926	0.987949	1.92045	0.272979	-0.42029	-0.501192	-0.618485	-0.653459	-1.65329	-1.07306	-0.662534	0.0661596	-0.0991431	1.94e-15	3	0.174819	AT3G62660	protein_coding	galacturonosyltransferase-like 7
814	Pjv1_00001294-RA	-0.363436	-1.00156	-1.62265	-2.07631	-2.45964	6.48656	426.14	6.87e-90	1.64e-88	331.814	268.739	171.616	107.824	73.5511	69.599	108.796	170.524	0.638009	1.4825	0.902749	0.0100381	-0.576305	-0.891329	-0.927654	-2.28651	-0.428031	-0.0611341	0.110396	-0.111132	-6.66e-16	6	0.180205	AT1G53350	protein_coding	Disease resistance protein (CC-NBS-LRR class) family
815	Pjv1_00028089-RA	-0.496645	-1.24804	-1.88724	-1.72319	-1.92085	6.27089	425.931	7.62e-90	1.82e-88	286.282	214.369	125.95	77.242	85.5965	83.7016	86.0364	145.524	0.59122	1.63603	0.800191	-0.227499	-0.793636	-0.696532	-0.718556	-2.06732	-0.977125	0.0198924	0.0430894	-0.151899	2.78e-16	6	0.62778	AT1G75220	protein_coding	Major facilitator superfamily protein
816	Pjv1_00016987-RA	-0.343483	-0.938615	-1.37499	-2.15289	-2.65561	8.78289	425.904	7.73e-90	1.84e-88	1591.41	1329.43	868.184	626.048	335.645	306.288	527.24	842.835	0.625555	1.4198	0.922916	0.0480798	-0.411174	-0.961973	-1.01765	-2.31304	-0.200173	-0.18364	0.23619	-0.0907536	-8.88e-16	6	0.149306	AT4G24000	protein_coding	cellulose synthase like G2
817	Pjv1_00014282-RA	-0.455775	2.0677	3.95921	4.40897	4.59605	5.03951	425.633	8.84e-90	2.1e-88	8.50643	2.84741	22.7594	88.9701	125.857	122.953	57.3075	61.9822	0.92458	-0.933137	-1.03189	-0.684426	0.470932	1.11459	1.06392	2.31787	-0.200064	-0.274218	0.309563	0.0258642	2.44e-15	1	0.21643	AT5G56460	protein_coding	Protein kinase superfamily protein
818	Pjv1_00012974-RA	-1.58404	-1.70005	-1.63965	-1.98146	-2.14015	6.23209	425.079	1.16e-89	2.76e-88	337.962	117.918	108.755	112.4	85.1907	85.0518	97.3951	141.213	0.689705	2.02011	-0.239178	-0.333263	-0.295838	-0.575203	-0.576629	-1.32829	-0.894919	-1.11672	-0.198017	-0.0226458	2.72e-15	3	0.124582	AT5G56890	protein_coding	Protein kinase superfamily protein
819	Pjv1_00001955-RA	-0.852006	-1.02697	-1.60855	-2.04697	-1.91475	7.35067	425.069	1.17e-89	2.78e-88	630.824	364.909	321.562	209.291	145.318	184.275	178.406	309.363	0.576688	1.80185	0.311348	0.0683779	-0.560923	-0.919507	-0.701145	-2.02136	-0.545199	-0.476087	-0.364431	0.101103	4.44e-16	3	0.305379	AT3G05020	protein_coding	acyl carrier protein 1
820	Pjv1_00011870-RA	-1.81074	-2.33173	-2.92685	-3.96237	-3.59866	4.52605	424.927	1.26e-89	2.97e-88	139.6	42.3375	29.254	18.231	8.66143	14.8469	49.1972	42.1551	1.16705	1.98069	0.00370888	-0.262232	-0.486289	-0.680804	-0.555077	-1.57709	-0.95175	-0.796584	-0.249721	0.0370616	1.55e-15	3	0.0429324	AT4G27280	protein_coding	Calcium-binding EF-hand family protein
821	Pjv1_00006935-RA	0.723142	1.67284	2.58283	2.44629	2.91654	5.6425	424.672	1.42e-89	3.37e-88	26.9449	36.3681	72.9168	140.936	128.514	166.854	58.2274	95.4224	0.610206	-1.17604	-1.0142	-0.386512	0.781658	0.568323	1.22677	2.18648	0.462475	-0.369804	0.321955	0.651777	1.33e-15	1	1.00302	AT5G10290	protein_coding	leucine-rich repeat transmembrane protein kinase family protein
822	Pjv1_00008979-RA	-1.5852	-2.05134	-2.42451	-2.75481	-2.89691	8.39423	424.064	1.93e-89	4.55e-88	1796.84	636.911	456.145	340.712	254.913	278.225	589.895	627.292	0.940383	1.98265	0.016307	-0.29013	-0.485816	-0.631264	-0.591743	-1.56559	-0.975955	-0.800916	-0.214209	-0.0311353	1.67e-15	3	0.0493968	AT1G62660	protein_coding	Glycosyl hydrolases family 32 protein
823	Pjv1_00010311-RA	1.61265	1.16165	-0.402795	-1.27807	-1.6185	5.07298	423.698	2.31e-89	5.45e-88	49.5095	151.024	108.462	34.9088	16.0356	19.9734	54.4838	63.3188	0.860467	-0.253458	1.60974	0.82856	-0.521441	-0.86784	-0.795565	-2.21258	1.038	1.3023	0.0505299	-0.0241576	-5.61e-15	9	1.08879	AT1G65870	protein_coding	Disease resistance-responsive (dirigent-like protein) family protein
824	Pjv1_00017781-RA	4.7109	5.72684	4.51553	2.7478	1.09299	3.74327	423.606	2.42e-89	5.7e-88	2.06126	33.39	67.8389	29.2171	6.73643	4.3656	25.3064	23.9349	1.0573	-0.864352	0.373625	1.7349	0.208732	-0.67961	-0.773295	-1.33195	2.68833	0.525013	-0.916123	0.0248025	-6.61e-15	8	0.675332	AT4G21200	protein_coding	gibberellin 2-oxidase 8
825	Pjv1_00017878-RA	2.46407	3.10181	2.83056	2.37401	2.51532	6.40276	423.043	3.2e-89	7.53e-88	36.6836	161.765	253.582	211.302	150.282	167.289	73.0401	163.484	0.446773	-1.73604	-0.0235351	1.23355	0.654679	-0.180749	0.0520917	0.23029	2.58708	0.500671	-0.381464	0.338138	-5.49e-15	8	1.91999	AT5G23810	protein_coding	amino acid permease 7
826	Pjv1_00009100-RA	-0.935206	-1.25374	-1.7346	-2.07473	-2.42688	9.59623	422.57	4.05e-89	9.52e-88	3186.07	1774.89	1412.54	989.435	751.447	684.174	938.707	1466.43	0.640132	1.83192	0.328609	-0.0574019	-0.508137	-0.761664	-0.833329	-1.95755	-0.622192	-0.568828	-0.194122	-0.117941	1.67e-16	3	0.248326	AT1G22360	protein_coding	UDP-glucosyl transferase 85A2
827	Pjv1_00013014-RA	1.30309	2.56793	3.52148	4.47576	4.84878	4.40289	422.363	4.48e-89	1.05e-87	5.34642	7.45193	18.9677	37.5548	77.4768	89.2992	36.1689	39.3495	0.919172	-0.940117	-0.881904	-0.563515	-0.0496202	1.05415	1.38101	2.14287	-0.573699	0.351955	-0.138564	0.212727	2.11e-15	1	0.423586	AT5G03960	protein_coding	IQ-domain 12
828	Pjv1_00023462-RA	-0.787893	-1.71956	-2.61339	-3.01398	-3.14865	6.57666	422.343	4.53e-89	1.06e-87	444.49	285.158	145.967	73.7797	50.5427	63.4688	157.32	177.234	0.887635	1.69881	0.686015	-0.198752	-0.657609	-0.805314	-0.72315	-2.05596	-0.848843	-0.193841	0.0472211	-0.0386896	1.67e-16	6	0.603077	AT4G15800	protein_coding	ralf-like 33
829	Pjv1_00007433-RA	1.93985	2.67859	3.27938	4.0211	4.81155	4.66641	422.184	4.9e-89	1.15e-87	6.17285	15.9398	27.7234	42.4234	74.2197	116.499	41.4606	47.1629	0.879094	-0.988651	-0.75308	-0.468867	-0.114314	0.652588	1.67232	1.97	-0.537358	0.548829	-0.205414	0.741917	1.44e-15	4	0.31536	AT1G49470	protein_coding	Family of unknown function (DUF716)
830	Pjv1_00027012-RA	-0.998996	-3.47083	-2.97826	-3.57899	-3.96155	6.5605	422.179	4.91e-89	1.15e-87	535.821	296.074	51.4014	69.3153	39.6917	47.6862	202.878	173.332	1.17046	1.78674	0.605005	-0.601003	-0.512704	-0.658721	-0.619315	-1.71159	-1.20714	-0.445549	0.441705	-0.0536742	1.33e-15	3	0.585268	AT5G06200	protein_coding	Uncharacterised protein family (UPF0497)
831	Pjv1_00011421-RA	-0.464868	-1.61368	-2.94255	-3.23882	-3.80266	5.85443	421.077	8.49e-89	1.98e-87	262.262	206.3	91.8314	33.0475	23.8283	26.7714	102.975	107.34	0.959334	1.50446	0.961009	-0.150605	-0.721463	-0.810991	-0.782411	-2.19756	-0.759252	0.0946486	0.157577	-0.0972006	-6.66e-16	6	0.346234	AT4G00460	protein_coding	RHO guanyl-nucleotide exchange factor 3
832	Pjv1_00009090-RA	-1.03472	-1.41584	-1.85309	-2.02806	-2.08442	5.59464	420.08	1.39e-88	3.25e-87	201.439	103.652	79.1334	56.6851	48.7694	51.6693	58.3129	90.2248	0.646307	1.9072	0.230259	-0.190204	-0.575166	-0.710912	-0.661181	-1.79393	-0.889054	-0.579351	-0.218564	-0.040674	1.22e-15	3	0.121549	AT1G18580	protein_coding	galacturonosyltransferase 11
833	Pjv1_00018618-RA	0.850164	2.19387	2.70479	3.41134	3.66764	4.75021	419.453	1.9e-88	4.43e-87	10.2946	13.773	36.8048	52.9959	90.7548	98.7499	37.7031	50.5622	0.745678	-1.06802	-0.975759	-0.364886	0.0645491	1.06603	1.27808	2.15685	-0.215204	0.282403	-0.261754	0.152254	2.11e-15	1	0.286519	AT1G18390	protein_coding	Protein kinase superfamily protein
834	Pjv1_00019291-RA	-2.25416	-4.96715	-5.97148	-5.43971	-6.13493	2.57916	419.341	2.01e-88	4.68e-87	45.363	10.209	1.31535	0.391944	0.599333	1.57722	17.7628	9.9093	1.79254	1.99595	0.0168704	-0.483817	-0.535802	-0.524127	-0.469074	-1.39495	-1.25802	-0.762831	-0.0977369	-0.036613	2.5e-15	3	0.160834	AT3G50120	protein_coding	Plant protein of unknown function (DUF247)
835	Pjv1_00024704-RA	0.456323	-0.254625	-0.837622	-1.71791	-1.80392	6.18663	419.12	2.24e-88	5.22e-87	187.543	266.843	161.08	105.394	51.3602	60.0544	82.7404	138.712	0.596489	0.590171	1.54859	0.27033	-0.402689	-1.05574	-0.950661	-2.42003	0.339065	0.59106	0.529961	0.0253435	-3.44e-15	6	0.73698	AT5G04460	protein_coding	RING/U-box superfamily protein
836	Pjv1_00000274-RA	0.11621	-2.01763	-3.13019	-4.72641	-4.32916	4.14567	418.979	2.4e-88	5.59e-87	73.2374	85.9499	18.9815	7.71807	2.15471	6.13227	37.2271	32.3623	1.15032	1.09799	1.43948	-0.359436	-0.661997	-0.81144	-0.704595	-2.14941	-0.776332	0.468147	0.730823	-0.0407754	-8.88e-16	6	0.678526	AT3G20475	protein_coding	MUTS-homologue 5
837	Pjv1_00000046-RA	-0.928996	-1.1885	-1.52029	-1.75431	-1.79235	7.90502	418.668	2.81e-88	6.52e-87	917.849	504.688	421.342	326.884	268.264	290.939	243.323	454.994	0.534783	1.90222	0.204228	-0.138301	-0.526502	-0.767418	-0.674228	-1.81826	-0.786535	-0.630844	-0.239991	0.00555713	1.05e-15	3	0.109913	AT4G04910	protein_coding	AAA-type ATPase family protein
838	Pjv1_00021162-RA	-1.08867	-1.72635	-1.99535	-2.41316	-2.42192	6.78927	417.768	4.39e-88	1.02e-86	503.265	251.024	160.726	129.836	91.1071	107.022	155.713	207.163	0.751645	1.90158	0.281676	-0.298225	-0.496602	-0.74532	-0.643111	-1.75816	-0.928542	-0.638172	-0.0288851	0.0130045	1.11e-15	3	0.142223	AT4G13030	protein_coding	P-loop containing nucleoside triphosphate hydrolases superfamily protein
839	Pjv1_00010896-RA	-1.1536	-1.4418	-1.329	-1.56308	-1.50162	6.5182	417.642	4.67e-88	1.08e-86	348.158	163.353	133.205	143.17	118.325	131.796	87.1024	173.001	0.503478	2.01093	-0.110767	-0.456886	-0.342491	-0.627727	-0.473064	-1.3349	-1.06857	-1.00964	-0.0509677	0.0842232	2.72e-15	3	0.127251	AT5G32450	protein_coding	RNA binding (RRM/RBD/RNP motifs) family protein
840	Pjv1_00028733-RA	-1.52604	-1.70707	-2.20633	-2.7462	-2.89096	5.76954	416.564	7.97e-88	1.84e-86	272.706	101.435	89.0704	61.02	38.7938	43.392	87.6493	101.07	0.867218	1.95821	0.00417289	-0.136899	-0.456929	-0.71051	-0.658049	-1.67465	-0.765428	-0.813303	-0.323968	-0.00969506	1.5e-15	3	0.0436073	AT5G05380	protein_coding	prenylated RAB acceptor 1.B3
841	Pjv1_00013884-RA	-0.836819	-0.997668	-1.03132	-1.36846	-1.44157	7.91071	416.303	9.08e-88	2.1e-86	816.446	473.552	423.169	410.436	314.421	322.605	184.998	460.105	0.402078	1.92619	0.0726893	-0.199654	-0.268482	-0.78749	-0.743253	-1.69143	-0.628361	-0.965135	-0.0632143	0.0212843	9.99e-16	3	0.0972147	AT4G00740	protein_coding	S-adenosyl-L-methionine-dependent methyltransferases superfamily protein
842	Pjv1_00019711-RA	-2.00082	-1.90752	-1.78758	-1.96052	-1.99983	8.20765	416.263	9.26e-88	2.14e-86	1395.06	366.447	391.418	422.654	364.591	380.455	412.852	553.437	0.745978	2.03856	-0.452922	-0.39244	-0.316781	-0.457418	-0.418995	-1.06815	-1.03853	-1.1822	-0.319737	0.00247965	2.97e-15	3	0.332882	AT1G76490	protein_coding	hydroxy methylglutaryl CoA reductase 1
843	Pjv1_00011284-RA	4.86486	6.07341	6.04878	5.48848	5.23772	7.52897	415.886	1.12e-87	2.57e-86	28.1088	247.956	584.741	587.238	401.487	337.01	213.065	364.424	0.584663	-1.57846	-0.546628	1.03404	1.04576	0.173956	-0.128665	0.749741	2.64049	-0.236769	-0.240842	0.00112789	-3.62e-15	7	1.02911	AT5G41610	protein_coding	cation/H+ exchanger 18
844	Pjv1_00004171-RA	-0.668149	-0.940647	-1.75951	-2.00179	-2.1559	6.3937	415.628	1.27e-87	2.92e-86	318.392	209.881	172.914	94.1513	76.095	82.1012	95.058	158.922	0.598142	1.6776	0.536079	0.147187	-0.681384	-0.871334	-0.80815	-2.19074	-0.492721	-0.199153	-0.361552	-0.0461192	-8.33e-16	6	0.479556	AT1G34430	protein_coding	2-oxoacid dehydrogenases acyltransferase family protein
845	Pjv1_00020354-RA	-1.2939	-1.87726	-3.19208	-3.32366	-3.21489	4.37256	415.563	1.31e-87	3.01e-86	110.527	48.0935	31.6656	11.4132	9.3816	15.3834	38.5726	37.7441	1.02195	1.88692	0.268309	-0.157586	-0.682634	-0.735303	-0.579704	-1.82778	-0.954255	-0.432997	-0.312676	0.0195551	1.17e-15	3	0.182228	AT4G11610	protein_coding	C2 calcium/lipid-binding plant phosphoribosyltransferase family protein
846	Pjv1_00027402-RA	-0.415119	-1.37989	-1.84731	-2.82319	-3.3249	5.42589	415.254	1.53e-87	3.51e-86	174.698	140.191	70.9549	49.7087	21.8519	22.951	63.6015	80.0592	0.794431	1.48799	0.945444	-0.143146	-0.477197	-0.915188	-0.897906	-2.21437	-0.503967	-0.152885	0.347953	-0.053561	-2.22e-16	6	0.261891	AT1G48480	protein_coding	receptor-like kinase 1
847	Pjv1_00017375-RA	-0.175724	-2.11652	-4.97865	-7.1005	-9.23615	3.80296	414.683	2.03e-87	4.65e-86	66.6506	64.6368	16.4877	1.53897	0.833585	1.2666	31.8612	25.2357	1.26254	1.29985	1.23665	-0.274565	-0.743749	-0.765888	-0.752298	-2.18268	-0.831446	0.344464	0.444139	-0.123227	-3.89e-16	6	0.476726	AT4G20190	protein_coding
848	Pjv1_00026650-RA	1.5025	5.53732	2.6901	1.41678	0.955917	3.21782	414.578	2.14e-87	4.9e-86	2.18864	4.34017	73.8062	9.56076	3.17108	4.28306	28.3242	16.225	1.74571	-0.495561	-0.4196	2.03294	-0.235284	-0.460875	-0.421616	-1.04094	2.34612	0.47915	-2.11574	0.0534345	-5.58e-15	8	2.62693	AT5G67360	protein_coding	Subtilase family protein
849	Pjv1_00029891-RA	-1.28987	-2.90097	-5.09181	-6.76896	-7.59312	3.47146	414.425	2.31e-87	5.28e-86	71.8291	32.415	10.1623	1.51912	0.170064	1.2623	28.3615	19.5597	1.45	1.84297	0.453268	-0.331341	-0.636092	-0.683659	-0.645147	-1.82839	-1.05632	-0.400409	0.00630143	-0.0694878	9.44e-16	3	0.31651	AT5G13990	protein_coding	exocyst subunit exo70 family protein C2
850	Pjv1_00020492-RA	0.21066	-0.400183	-1.49262	-2.05646	-2.23452	5.65295	414.383	2.35e-87	5.38e-86	148.728	181.363	116.788	52.3142	32.7046	37.8767	62.906	94.9624	0.662431	0.854697	1.37349	0.346954	-0.677967	-0.989695	-0.907476	-2.49889	0.0696719	0.640847	0.100681	-0.0427142	-3.05e-15	6	0.342827	AT3G01980	protein_coding	NAD(P)-binding Rossmann-fold superfamily protein
851	Pjv1_00019090-RA	-0.923705	-1.22123	-1.5223	-1.8087	-1.82653	7.32458	413.556	3.55e-87	8.11e-86	616.101	341.424	276.653	219.892	173.43	191.442	165.132	303.157	0.544709	1.89511	0.231733	-0.160499	-0.504231	-0.785595	-0.676521	-1.82413	-0.784082	-0.638974	-0.183862	0.0217297	1.33e-15	3	0.120631	AT3G18820	protein_coding	RAB GTPase homolog G3F
852	Pjv1_00023870-RA	-0.923044	-0.958866	-1.22653	-1.4459	-1.52904	7.39774	413.471	3.7e-87	8.45e-86	590.462	323.507	315.883	258.69	216.156	221.415	139.595	321.019	0.434851	1.93017	0.0178251	-0.0367933	-0.446497	-0.75119	-0.713519	-1.75561	-0.628036	-0.798771	-0.386194	-0.0159492	5.55e-16	3	0.078824	AT5G19010	protein_coding	mitogen-activated protein kinase 16
853	Pjv1_00001601-RA	-0.653433	-1.04076	-1.38263	-1.69713	-1.65005	8.07903	413.315	4e-87	9.12e-86	963.212	637.501	487.537	375.72	289.581	332.707	253.02	514.376	0.491897	1.77391	0.48662	-0.106077	-0.548004	-0.888448	-0.718004	-2.02093	-0.691521	-0.417776	-0.0834782	0.0591694	8.33e-16	3	0.381156	AT4G11220	protein_coding	VIRB2-interacting protein 2
854	Pjv1_00019073-RA	2.39673	3.20738	3.43936	3.43313	2.82574	6.14036	413.271	4.09e-87	9.31e-86	24.5912	94.6044	168.139	201.172	201.487	129.859	68.8906	136.642	0.504168	-1.6265	-0.610209	0.457198	0.936696	0.941278	-0.0984579	1.40697	1.894	-0.186346	0.128038	-0.620017	-2.44e-15	7	0.780553	AT5G45110	protein_coding	NPR1-like protein 3
855	Pjv1_00010793-RA	-0.567722	-1.62627	-2.02505	-2.39994	-2.91956	5.37435	412.561	5.82e-87	1.32e-85	175.894	126.525	59.6101	43.5347	31.7764	27.0958	60.3154	77.406	0.779208	1.63289	0.814364	-0.295048	-0.561569	-0.756517	-0.834118	-2.05632	-0.815403	-0.218722	0.307001	-0.147958	3.89e-16	6	0.563751	AT1G70830	protein_coding	MLP-like protein 28
856	Pjv1_00025090-RA	-0.596605	-1.28772	-1.93123	-1.96572	-1.8042	6.44356	412.2	6.96e-87	1.58e-85	331.73	232.402	142.555	87.2597	82.8241	105.018	99.2257	163.631	0.606398	1.6941	0.69307	-0.21241	-0.769675	-0.814377	-0.590711	-2.02971	-0.985127	-0.062869	-0.0365431	0.0470504	4.44e-16	3	0.699473	AT5G11020	protein_coding	Protein kinase superfamily protein
857	Pjv1_00014382-RA	3.05048	2.38682	1.84208	1.89175	2.15732	5.80753	412.088	7.36e-87	1.67e-85	28.5026	205.124	127.792	85.9936	88.2204	108.984	58.3424	107.436	0.543043	-1.35294	1.67439	0.348905	-0.367529	-0.329362	0.0265355	-0.89244	0.811003	1.89027	0.657056	0.187952	-5.12e-15	9	1.58978	AT1G28220	protein_coding	purine permease 3
858	Pjv1_00015572-RA	-0.550109	-0.740243	-0.97904	-1.40553	-1.63472	7.6087	411.891	8.11e-87	1.84e-85	623.564	443.546	386.937	325.603	232.223	221.19	150.373	372.177	0.404037	1.67176	0.47461	0.0981543	-0.309725	-0.930713	-1.00408	-2.13851	-0.179062	-0.612231	-0.0449309	-0.0746442	-5.55e-17	6	0.558114	AT4G35260	protein_coding	isocitrate dehydrogenase 1
859	Pjv1_00012632-RA	4.10159	5.51963	6.06265	5.9027	5.35832	5.01379	411.646	9.16e-87	2.07e-85	4.37251	26.138	71.2978	106.48	96.4791	63.593	39.6512	61.3934	0.645854	-1.43806	-0.88914	0.249786	1.13709	0.884856	0.0554729	1.67681	1.74384	-0.607181	0.255515	-0.415771	-1.26e-15	7	0.420777	NA	NA	NA
860	Pjv1_00019108-RA	-0.0324407	2.04716	2.3957	2.26197	2.04783	6.102	411.481	9.94e-87	2.25e-85	44.0293	35.843	160.792	208.15	190.075	156.975	74.3059	132.644	0.56019	-1.19257	-1.30274	0.378807	1.01616	0.772896	0.327446	1.7822	1.61552	-0.758395	-0.269402	-0.131247	-8.33e-17	7	0.287872	AT1G66150	protein_coding	transmembrane kinase 1
861	Pjv1_00004673-RA	-0.962753	4.65898	6.62882	6.96221	7.87986	4.91168	411.354	1.06e-86	2.39e-85	3.34314	1.29765	16.8814	69.592	87.8238	164.309	63.5844	57.2078	1.11146	-0.847136	-0.879306	-0.634218	0.194769	0.481501	1.68439	2.06862	-0.484963	0.100157	0.0897705	0.948599	2.11e-15	4	0.45453	AT2G34790	protein_coding	FAD-binding Berberine family protein
862	Pjv1_00000037-RA	-1.08847	-1.15551	-1.30284	-1.47602	-1.40292	6.90928	410.872	1.35e-86	3.03e-85	437.073	213.341	203.536	181.576	157.24	176.434	104.255	228.2	0.45686	2.00348	-0.142523	-0.236575	-0.447212	-0.680637	-0.496528	-1.4773	-0.921966	-0.898848	-0.343992	0.092697	2.11e-15	3	0.0586292	AT3G15410	protein_coding	Leucine-rich repeat (LRR) family protein
863	Pjv1_00027072-RA	-0.845506	-1.45644	-1.56347	-1.98609	-2.10397	6.35049	410.827	1.38e-86	3.1e-85	326.107	191.903	124.247	113.569	80.2878	85.5815	93.4784	153.616	0.608521	1.84525	0.409579	-0.314178	-0.428411	-0.784436	-0.727807	-1.836	-0.837841	-0.630021	0.136045	-0.00993608	1.33e-15	3	0.257831	AT3G48280	protein_coding	cytochrome P450, family 71, subfamily A, polypeptide 25
864	Pjv1_00011833-RA	0.686677	-0.514217	-2.05864	-2.67701	-3.11791	4.05899	409.648	2.47e-86	5.55e-85	46.731	78.7539	33.5479	10.4593	5.35082	6.69061	28.989	30.2556	0.958138	0.568333	1.67299	0.113571	-0.68289	-0.85911	-0.812893	-2.33931	-0.0934207	0.929703	0.513122	-0.0873098	-2.66e-15	6	0.952871	AT5G65710	protein_coding	HAESA-like 2
865	Pjv1_00027632-RA	2.34861	4.69938	4.56095	4.65875	4.41798	5.4928	409.644	2.47e-86	5.56e-85	8.62814	23.957	129.546	119.027	130.815	104.678	55.0999	86.1087	0.639888	-1.40618	-1.12798	0.788332	0.597437	0.811377	0.337017	1.49392	1.7532	-0.113366	-0.827007	-0.233767	-2.05e-15	7	0.606809	AT5G25190	protein_coding	Integrase-type DNA-binding superfamily protein
866	Pjv1_00009453-RA	0.0429789	-1.25855	-5.6473	-9.43415	-9.43415	4.18484	409.164	3.14e-86	7.05e-85	76.1958	86.0042	34.9847	0.779152	0.290634	1.67663	39.4154	33.3219	1.18287	1.08775	1.33659	0.0421888	-0.825634	-0.838028	-0.802864	-2.36861	-0.483585	0.614801	0.192757	-0.117188	-2e-15	6	0.331341	AT5G48930	protein_coding	hydroxycinnamoyl-CoA shikimate/quinate hydroxycinnamoyl transferase
867	Pjv1_00021886-RA	-0.970357	-1.32073	-1.44234	-1.85811	-1.83099	6.47512	409.146	3.17e-86	7.1e-85	346.1	185.197	144.555	131.115	93.7812	106.238	93.0036	167.831	0.554151	1.9168	0.186724	-0.250274	-0.394778	-0.796203	-0.662266	-1.73475	-0.794857	-0.783232	-0.0510638	0.0619112	1.61e-15	3	0.0952445	AT5G18910	protein_coding	Protein kinase superfamily protein
868	Pjv1_00014632-RA	-2.53406	4.19699	5.41671	6.13925	6.65302	3.89114	409.028	3.36e-86	7.52e-85	2.10174	0.409958	12.3641	29.7931	51.6601	66.8245	27.36	27.1922	1.00617	-0.91705	-0.978884	-0.541965	0.0950615	0.894291	1.44855	2.17548	-0.442892	0.169943	-0.112195	0.422794	2.11e-15	1	0.532758	AT1G17010	protein_coding	2-oxoglutarate (2OG) and Fe(II)-dependent oxygenase superfamily protein
869	Pjv1_00021468-RA	-0.275449	4.71805	5.07378	4.26845	4.67772	4.55379	408.811	3.74e-86	8.37e-85	4.93756	2.60852	64.2961	84.6973	47.0409	60.9673	33.4796	44.0913	0.759325	-1.16948	-1.23905	0.603497	1.21286	0.0881021	0.504069	1.4489	2.03095	-0.885219	-0.278004	0.592223	-1.33e-15	7	0.418261	AT5G67360	protein_coding	Subtilase family protein
870	Pjv1_00003687-RA	6.72981	8.59157	8.24849	8.01231	7.61349	5.49885	408.733	3.89e-86	8.69e-85	4.43019	42.0733	158.253	126.459	106.892	80.0453	56.4125	86.3589	0.653233	-1.45232	-0.785031	1.27444	0.71084	0.363983	-0.111918	0.723852	2.5241	-0.0630164	-0.888094	-0.194142	-3.98e-15	7	1.14509	AT2G36970	protein_coding	UDP-Glycosyltransferase superfamily protein
871	Pjv1_00004383-RA	-1.22427	-1.41886	-1.82328	-2.13399	-2.20277	5.9851	408.706	3.94e-86	8.79e-85	275.219	123.314	107.521	79.0836	61.4613	66.4732	80.2716	118.845	0.675429	1.94805	0.0556748	-0.141079	-0.49534	-0.714873	-0.652437	-1.70853	-0.796734	-0.748104	-0.316684	-0.0106215	1.22e-15	3	0.0514106	AT5G04060	protein_coding	S-adenosyl-L-methionine-dependent methyltransferases superfamily protein
872	Pjv1_00025722-RA	-0.465418	-0.974956	-1.75297	-2.13362	-2.6214	8.27462	408.517	4.33e-86	9.65e-85	1175.43	894.888	622.841	351.774	254.042	228.702	383.9	587.947	0.65295	1.53031	0.799536	0.0908939	-0.615192	-0.86977	-0.935776	-2.28905	-0.400692	-0.0885112	-0.0625476	-0.138468	-6.66e-16	6	0.212587	AT1G22840	protein_coding	CYTOCHROME C-1
873	Pjv1_00029749-RA	1.80327	2.95015	3.68507	3.49197	3.56646	5.85777	408.424	4.54e-86	1.01e-84	17.9865	46.4986	106.067	181.532	157.643	159.061	66.7761	111.465	0.599078	-1.39988	-0.972895	-0.0808385	1.04929	0.691547	0.712773	2.03131	1.1832	-0.520956	0.359844	0.218121	1.67e-16	7	0.636026	AT1G07530	protein_coding	SCARECROW-like 14
874	Pjv1_00020660-RA	2.62681	3.09029	4.12426	4.73705	4.4133	5.73777	407.872	5.96e-86	1.33e-84	11.7334	44.8183	63.2359	133.102	212.456	158.539	76.5004	103.981	0.735716	-1.20584	-0.773362	-0.532611	0.380663	1.41797	0.713178	2.18185	0.0353962	0.0472654	0.327431	-0.505032	1.5e-15	1	0.17658	AT5G12330	protein_coding	Lateral root primordium (LRP) protein-related
875	Pjv1_00018783-RA	-0.504026	-0.752689	-1.0559	-1.5079	-1.53637	8.39182	407.328	7.81e-86	1.73e-84	1082.91	793.71	666.787	532.61	370.061	406.035	268.19	642.019	0.417728	1.64395	0.565612	0.0923526	-0.407954	-1.01405	-0.879913	-2.18835	-0.274209	-0.445619	-0.0659849	0.0652545	-5.55e-16	6	0.40907	AT3G06580	protein_coding	Mevalonate/galactokinase family protein
876	Pjv1_00024800-RA	-0.0233697	-0.755887	-2.22731	-2.41072	-2.7395	5.67182	407.209	8.29e-86	1.84e-84	176.62	185.701	110.878	36.8426	29.9215	32.7429	72.9835	95.4511	0.764616	1.11216	1.23659	0.211373	-0.803038	-0.897869	-0.859211	-2.44405	-0.287579	0.545552	0.000987338	-0.102672	-1.94e-15	6	0.197693	AT1G49380	protein_coding	cytochrome c biogenesis protein family
877	Pjv1_00004918-RA	-0.8049	-0.976689	-1.12298	-1.4837	-1.47602	7.69537	406.894	9.69e-86	2.15e-84	713.895	424.21	375.928	336.099	251.925	275.175	168.048	396.206	0.424143	1.89047	0.166648	-0.120666	-0.357673	-0.858571	-0.720213	-1.81388	-0.604748	-0.807049	-0.139606	0.0775642	1.33e-15	3	0.124433	AT3G09570	protein_coding	Lung seven transmembrane receptor family protein
878	Pjv1_00009674-RA	-0.782484	-1.09082	-1.36397	-1.51466	-1.56381	7.94325	406.513	1.17e-85	2.59e-84	877.282	530.553	427.883	347.295	304.583	320.7	217.258	468.049	0.464178	1.88362	0.287693	-0.184877	-0.555812	-0.752406	-0.678219	-1.84038	-0.848269	-0.56157	-0.166128	-0.0178308	7.77e-16	3	0.155448	AT1G21750	protein_coding	PDI-like 1-1
879	Pjv1_00007490-RA	0.717416	1.79838	1.86409	-0.0683949	-0.932742	6.93235	406.284	1.31e-85	2.9e-84	132.149	204.8	437.305	469.31	107.551	77.9616	172.141	238.18	0.722736	-0.61595	-0.193907	1.15676	1.34268	-0.758847	-0.930737	-0.6365	2.98816	-1.0339	0.110742	0.192617	-4.5e-15	8	1.12868	AT5G64570	protein_coding	beta-D-xylosidase 4
880	Pjv1_00020510-RA	-1.99766	-2.60799	2.54295	4.52381	4.82031	4.72923	406.282	1.31e-85	2.9e-84	6.95022	1.17556	1.1075	28.8325	123.42	138.582	63.7383	50.0112	1.27448	-0.675591	-0.76619	-0.767258	-0.332277	1.15172	1.3896	2.01975	-1.11305	0.499184	-0.136014	0.0807175	2.78e-15	4	0.625522	AT1G76490	protein_coding	hydroxy methylglutaryl CoA reductase 1
881	Pjv1_00000155-RA	1.37534	5.70181	6.80008	7.31254	7.3145	4.16985	405.446	1.99e-85	4.39e-84	1.90087	0.904476	20.8946	46.0482	68.2577	60.9885	29.4631	33.1657	0.88836	-1.06115	-1.09497	-0.416491	0.437242	1.19105	0.944327	2.26351	0.103309	-0.183705	0.0292398	-0.127313	1.72e-15	1	0.12655	NA	NA	NA
882	Pjv1_00018339-RA	-1.27645	-2.51284	-3.10476	-4.01389	-3.67622	4.61646	405.197	2.25e-85	4.96e-84	140.059	63.0921	26.2354	16.167	7.59142	14.2688	50.7732	44.5689	1.13921	1.88071	0.364824	-0.361085	-0.559388	-0.728287	-0.596773	-1.75823	-1.04617	-0.530026	0.0281008	0.0194768	1.55e-15	3	0.22124	AT1G33800	protein_coding	Protein of unknown function (DUF579)
883	Pjv1_00009461-RA	-1.05037	0.821569	-0.501183	-2.07113	-2.23974	5.71193	405.039	2.43e-85	5.36e-84	133.036	64.7754	239.205	96.0011	26.6532	32.5285	79.5591	98.6999	0.806071	0.431581	-0.426406	1.76605	-0.033922	-0.905575	-0.831727	-1.65606	2.07161	-0.343289	-1.77182	0.134643	-4.61e-15	8	3.37379	AT3G43720	protein_coding	Bifunctional inhibitor/lipid-transfer protein/seed storage 2S albumin superfamily protein
884	Pjv1_00011968-RA	-1.01151	-1.48468	-1.74011	-2.23316	-2.39378	8.1716	404.746	2.81e-85	6.19e-84	1251.35	650.633	467.752	382.816	252.868	269.643	375.106	545.844	0.687204	1.88083	0.279358	-0.208187	-0.434619	-0.781049	-0.736329	-1.82819	-0.752919	-0.690678	-0.0491628	-0.015681	1.33e-15	3	0.152252	AT4G31480	protein_coding	Coatomer, beta subunit
885	Pjv1_00001383-RA	2.62955	6.12409	5.36142	3.88945	3.7558	4.38656	404.549	3.1e-85	6.81e-84	3.5341	8.77113	110.275	65.6225	21.7126	22.2861	41.3233	38.7002	1.06778	-0.850997	-0.724264	1.73206	0.651504	-0.411089	-0.39721	-0.286024	2.88132	-0.323751	-1.31712	0.205693	-5.19e-15	8	2.00005	AT1G18970	protein_coding	germin-like protein 4
886	Pjv1_00012520-RA	-1.09898	-1.16302	-1.48377	-2.14449	-2.4878	7.24915	404.291	3.53e-85	7.74e-84	630.118	307.737	293.098	232.734	136.256	129.942	183.588	288.314	0.636764	1.8618	0.105794	0.0260556	-0.302745	-0.828256	-0.862649	-1.86505	-0.373097	-0.874359	-0.248873	-0.0406192	7.22e-16	3	0.206465	AT2G38750	protein_coding	annexin 4
887	Pjv1_00008310-RA	1.44532	2.32942	2.56671	3.1714	3.22773	5.70655	403.709	4.71e-85	1.03e-83	23.1889	47.5288	90.3435	107.093	170.165	162.571	59.3885	100.149	0.593004	-1.29587	-0.886026	-0.1651	0.116941	1.17896	1.05109	2.08328	0.154877	0.391219	-0.295829	-0.0996803	8.33e-16	1	0.27486	AT5G66320	protein_coding	GATA transcription factor 5
888	Pjv1_00019920-RA	-1.8282	-2.34077	-2.74239	-3.12536	-2.8235	5.36239	403.524	5.16e-85	1.13e-83	236.08	70.6812	49.1624	35.4053	25.0657	38.5761	80.0211	75.8285	1.05529	2.00262	-0.0643244	-0.333238	-0.505157	-0.634368	-0.465533	-1.45988	-1.0761	-0.814806	-0.257689	0.0646184	1.97e-15	3	0.0764165	AT5G10720	protein_coding	histidine kinase 5
889	Pjv1_00029023-RA	5.09576	6.12459	5.39332	3.84762	3.71089	4.62245	403.456	5.34e-85	1.17e-83	3.40333	53.1803	109.98	66.3778	19.7581	22.7861	38.993	45.9143	0.849255	-1.09022	0.186339	1.64302	0.524798	-0.670794	-0.593138	-0.909331	2.88482	0.289082	-0.702278	0.21834	-6.66e-15	8	0.591686	AT5G61820	protein_coding
890	Pjv1_00000094-RA	-0.7371	-1.14077	-1.30261	-1.80139	-1.77357	7.13475	403.201	6.06e-85	1.32e-83	514.045	322.407	242.794	213.992	143.392	164.608	136.572	266.873	0.51175	1.80983	0.406626	-0.176306	-0.387204	-0.904143	-0.748799	-1.93399	-0.63488	-0.639029	0.0529271	0.0802855	1.05e-15	3	0.294529	AT1G53300	protein_coding	tetratricopetide-repeat thioredoxin-like 1
891	Pjv1_00018720-RA	3.36348	3.79333	4.18714	4.44891	4.03337	6.03802	402.679	7.85e-85	1.71e-83	14.5061	94.0685	127.466	170.056	210.688	150.46	68.0335	127.874	0.532035	-1.66635	-0.496895	-0.00599047	0.620013	1.21725	0.331977	1.79534	1.0496	0.203335	0.31734	-0.585688	-9.02e-16	1	1.30099	AT3G01550	protein_coding	phosphoenolpyruvate (pep)/phosphate translocator 2
892	Pjv1_00002370-RA	-2.73072	-2.90334	-2.63497	-2.59382	-2.26162	5.35428	402.32	9.38e-85	2.04e-83	242.401	38.3702	34.0892	39.9997	40.3913	55.4168	82.2735	75.1113	1.09535	2.03333	-0.446573	-0.498606	-0.426767	-0.422007	-0.239379	-0.957546	-1.28208	-1.05603	-0.326156	0.0873524	3.28e-15	3	0.467848	AT2G47500	protein_coding	P-loop nucleoside triphosphate hydrolases superfamily protein with CH (Calponin Homology) domain
893	Pjv1_00015585-RA	-3.03418	-3.20665	-4.08991	-3.85507	-3.61088	5.95968	402.261	9.66e-85	2.1e-83	455.847	60.2499	53.7618	25.6411	29.5749	46.0035	169.061	111.846	1.51154	2.03478	-0.305195	-0.343572	-0.509907	-0.486639	-0.389463	-1.22944	-1.14656	-0.922046	-0.421276	0.00832647	2.64e-15	3	0.213404	AT3G27960	protein_coding	Tetratricopeptide repeat (TPR)-like superfamily protein
894	Pjv1_00030331-RA	4.21281	7.47134	8.52625	8.90577	9.01573	4.10046	402.195	9.98e-85	2.17e-83	1.36848	1.7911	20.9753	45.1368	60.0063	59.7081	27.1866	31.4977	0.863132	-1.10824	-1.09269	-0.387044	0.501685	1.04863	1.03766	2.26281	0.195738	-0.200861	0.0538631	0.0706102	1.83e-15	1	0.23815	AT4G18960	protein_coding	K-box region and MADS-box transcription factor family protein
895	Pjv1_00016793-RA	1.08769	1.5353	1.73439	2.20083	2.52217	7.51202	402.121	1.04e-84	2.25e-83	121.924	224.6	309.541	357.808	506.472	579.113	171.125	349.91	0.489053	-1.33228	-0.73227	-0.235903	0.0461539	0.914904	1.3394	2.02614	0.00275876	0.580039	-0.209098	0.312647	1.11e-15	1	0.622547	NA	NA	NA
896	Pjv1_00018594-RA	-0.990466	-1.70118	-2.01258	-2.19792	-2.50422	6.45527	401.935	1.14e-84	2.46e-83	389.855	209.7	126.633	98.7067	83.4879	79.9133	120.256	164.716	0.730084	1.87216	0.37407	-0.31668	-0.548905	-0.675457	-0.705182	-1.79989	-0.968882	-0.542087	0.0135515	-0.102702	9.99e-16	3	0.226051	AT2G43710	protein_coding	Plant stearoyl-acyl-carrier-protein desaturase family protein
897	Pjv1_00009209-RA	-0.385337	-1.20715	-1.48332	-2.20654	-2.34871	5.13834	401.906	1.15e-84	2.5e-83	129.148	104.162	57.8943	46.9735	26.4171	29.255	41.9237	65.6417	0.638674	1.51481	0.91882	-0.184798	-0.44529	-0.935618	-0.867926	-2.17931	-0.534746	-0.210547	0.387349	-0.00824809	-4.44e-16	6	0.311695	AT2G34930	protein_coding	disease resistance family protein / LRR family protein
898	Pjv1_00017897-RA	-1.37221	-1.74194	-2.25788	-2.72241	-2.80517	6.08329	401.48	1.42e-84	3.08e-83	338.834	138.242	106.729	71.85	48.2427	55.6416	109.313	126.59	0.863517	1.94163	0.106595	-0.18169	-0.500765	-0.716726	-0.649041	-1.71771	-0.838197	-0.721101	-0.251925	-0.00940352	1.17e-15	3	0.0589849	AT2G35190	protein_coding	novel plant snare 11
899	Pjv1_00025992-RA	0.741896	-0.911036	-2.42548	-2.50035	-2.45721	5.75983	401.056	1.76e-84	3.8e-83	156.161	281.666	87.3007	27.1967	23.755	34.8723	101.64	101.825	0.998177	0.534593	1.76939	-0.142903	-0.734247	-0.768109	-0.658729	-2.16902	-0.425064	1.03546	0.747736	-0.0594021	-2.61e-15	9	0.831174	AT4G04980	protein_coding
900	Pjv1_00016214-RA	0.312445	0.883442	1.78942	2.33305	2.29335	5.42361	400.947	1.85e-84	4e-83	31.1855	33.5739	50.7048	97.313	147.052	132.183	50.7764	82.0021	0.619208	-1.00079	-0.953754	-0.616374	0.301535	1.28111	0.98828	2.26795	-0.2456	-0.0424589	0.177769	-0.19871	2.61e-15	1	0.0774981	AT3G24200	protein_coding	FAD/NAD(P)-binding oxidoreductase family protein
901	Pjv1_00015056-RA	-1.25312	-2.3209	-2.37142	-2.14205	-2.47016	4.65322	400.682	2.11e-84	4.56e-83	122.006	54.2166	25.3255	23.5596	27.396	24.6143	38.9325	46.1863	0.842944	1.94747	0.20626	-0.535821	-0.581179	-0.482638	-0.554089	-1.49049	-1.30679	-0.627616	0.0470337	-0.148388	2.05e-15	3	0.249809	AT1G75170	protein_coding	Sec14p-like phosphatidylinositol transfer family protein
902	Pjv1_00000005-RA	-2.11181	-2.83204	-3.20987	-3.59809	-3.15606	4.76289	400.601	2.2e-84	4.74e-83	172.352	43.1298	25.8088	18.5683	13.0659	22.5136	61.1662	49.2397	1.24221	2.01275	-0.09989	-0.383069	-0.501444	-0.591402	-0.436943	-1.38773	-1.1397	-0.840517	-0.238425	0.0526301	2.53e-15	3	0.108671	AT5G54240	protein_coding	Protein of unknown function (DUF1223)
903	Pjv1_00008714-RA	0.509306	1.34813	1.67595	1.62478	1.77944	7.3932	400.22	2.66e-84	5.72e-83	144.61	184.946	337.993	429.846	414.427	442.988	130.562	325.802	0.400739	-1.38779	-1.07884	0.0933756	0.7969	0.678797	0.897558	2.0121	1.0956	-0.286322	-0.0795554	0.324889	2.78e-16	7	0.743983	AT2G29510	protein_coding	Protein of unknown function (DUF3527)
904	Pjv1_00019868-RA	-0.972835	-1.09208	-1.46138	-1.60824	-1.65979	6.83421	400.005	2.96e-84	6.36e-83	422.873	225.563	207.029	157.086	138.226	145.857	107.152	216.106	0.495833	1.92966	0.0882634	-0.0847109	-0.550803	-0.726812	-0.655597	-1.76737	-0.776469	-0.66481	-0.386564	-0.0140715	8.88e-16	3	0.0780278	AT5G17190	protein_coding
905	Pjv1_00025463-RA	-0.426716	-0.0675309	1.10544	1.61345	1.53231	6.76078	399.934	3.06e-84	6.58e-83	122.218	83.3996	109.106	252.386	371.28	327.659	122.929	211.008	0.582582	-0.722286	-1.03806	-0.828948	0.336599	1.30377	0.948928	2.2927	-0.523026	-0.301895	0.313556	-0.241079	3.16e-15	1	0.250456	AT5G42710	protein_coding
906	Pjv1_00011299-RA	-1.51564	-2.01732	-3.01687	-3.38424	-3.0697	4.33036	399.66	3.51e-84	7.53e-83	110.583	41.2877	28.8544	13.2005	8.93266	16.3011	38.1588	36.5265	1.04469	1.94074	0.124772	-0.201058	-0.611288	-0.723133	-0.530034	-1.70123	-0.976795	-0.591596	-0.321395	0.0639693	1.17e-15	3	0.0906482	AT4G23740	protein_coding	Leucine-rich repeat protein kinase family protein
907	Pjv1_00014688-RA	-1.56504	-4.016	-5.16454	-6.36934	-7.1974	2.98797	399.195	4.42e-84	9.48e-83	55.7252	20.2273	3.29537	1.19905	0.232207	0.853339	21.9982	13.5887	1.61885	1.91545	0.301776	-0.467919	-0.563214	-0.607166	-0.57893	-1.62588	-1.18887	-0.581983	0.0710014	-0.0650476	1.78e-15	3	0.223624	AT2G02130	protein_coding	low-molecular-weight cysteine-rich 68
908	Pjv1_00000013-RA	-1.17099	-1.15029	-1.28195	-1.96483	-2.2712	6.62986	398.922	5.07e-84	1.08e-82	392.962	182.888	185.026	168.175	98.2735	93.6203	108.984	186.824	0.583351	1.89145	-0.0361174	-0.0164953	-0.171123	-0.81251	-0.855206	-1.72892	-0.326186	-1.08205	-0.20347	-0.0195071	9.44e-16	3	0.209151	AT5G54380	protein_coding	protein kinase family protein
909	Pjv1_00003398-RA	1.53561	3.18824	3.70306	4.62471	4.49882	5.73842	396.526	1.66e-83	3.56e-82	13.629	22.1457	75.087	107.992	217.263	179.781	82.8003	102.65	0.806629	-1.07513	-0.972269	-0.332882	0.0645218	1.38422	0.931537	2.13928	-0.130776	0.241813	-0.259455	-0.365644	1.44e-15	1	0.0972556	AT1G30380	protein_coding	photosystem I subunit K
910	Pjv1_00010509-RA	0.927941	1.32294	1.76997	2.1667	2.22928	5.91534	396.234	1.92e-83	4.11e-82	43.1764	71.8542	95.8518	132.12	179.131	175.12	55.4947	116.209	0.477543	-1.31603	-0.799259	-0.366829	0.286719	1.13383	1.06156	2.16491	0.106866	0.257554	0.0734275	-0.0277784	1.17e-15	1	0.235966	AT5G62740	protein_coding	SPFH/Band 7/PHB domain-containing membrane-associated protein family
911	Pjv1_00027420-RA	-0.712357	-2.80795	-4.89751	-4.40049	-5.6595	3.08922	395.756	2.44e-83	5.2e-82	46.4134	30.5675	6.67419	1.10589	1.92301	1.24495	19.2406	14.6548	1.31292	1.6506	0.827035	-0.414781	-0.704183	-0.661715	-0.696956	-1.95369	-1.10355	-0.079318	0.291628	-0.149602	6.11e-16	6	0.821172	AT3G21700	protein_coding	Ras-related small GTP-binding family protein
912	Pjv1_00024319-RA	-0.455954	-1.16066	-1.40035	-1.7107	-1.75775	6.36592	395.729	2.47e-83	5.26e-82	289.251	221.29	134.341	111.598	86.2045	93.2507	81.5697	155.989	0.522919	1.63371	0.800557	-0.265392	-0.544216	-0.855522	-0.769139	-2.07465	-0.777123	-0.229425	0.281098	-0.0150846	5.55e-16	6	0.512371	AT5G38560	protein_coding	Protein kinase superfamily protein
913	Pjv1_00026572-RA	4.04596	6.06224	6.59941	6.51153	6.07098	5.26859	395.675	2.54e-83	5.4e-82	5.36827	20.1581	85.3309	126.876	121.555	85.5027	50.8473	74.1318	0.685903	-1.35236	-1.06149	0.220249	1.0373	0.932663	0.223627	1.81959	1.54782	-0.613825	0.0659032	-0.34222	-6.59e-16	7	0.381482	AT3G51060	protein_coding	Lateral root primordium (LRP) protein-related
914	Pjv1_00022707-RA	-6.48161	-4.74207	-4.73921	-5.13703	-5.57476	2.92545	395.393	2.92e-83	6.2e-82	69.0535	0.481607	2.39756	2.19747	1.3563	1.703	27.5351	12.8649	2.14032	2.04062	-0.449728	-0.380146	-0.387413	-0.417962	-0.40537	-1.07221	-1.09317	-1.11095	-0.386354	-0.0323797	2.86e-15	3	0.339467	AT3G26040	protein_coding	HXXXD-type acyl-transferase family protein
915	Pjv1_00005092-RA	-0.947365	-0.914809	-1.22865	-1.60461	-1.75842	7.66753	395.325	3.02e-83	6.41e-82	729.927	394.011	403.348	320.178	237.243	237.141	182.902	386.975	0.472646	1.87506	0.0384702	0.0895208	-0.365207	-0.818644	-0.819203	-1.85483	-0.380529	-0.838056	-0.40315	-0.0249087	6.66e-16	3	0.189357	AT3G17810	protein_coding	pyrimidine 1
916	Pjv1_00003394-RA	-1.24124	1.31851	2.4739	3.1158	2.94992	5.01286	394.765	3.99e-83	8.46e-82	17.1533	4.64099	34.5421	79.1409	129.213	105.636	50.5375	61.7209	0.818806	-0.881874	-1.12946	-0.537796	0.344695	1.33548	0.868955	2.26666	-0.156601	-0.237186	0.0275559	-0.319219	2.33e-15	1	0.098975	AT2G34650	protein_coding	Protein kinase superfamily protein
917	Pjv1_00002516-RA	-2.26042	-3.48507	-3.67745	-3.29689	-3.23091	5.3249	394.607	4.31e-83	9.13e-82	270.929	60.9392	25.6592	20.3765	26.2428	33.9336	98.0246	73.0134	1.34256	2.01904	-0.123175	-0.483085	-0.536977	-0.477131	-0.398673	-1.27209	-1.29457	-0.824828	-0.199782	-0.0178587	2.89e-15	3	0.207329	AT4G18530	protein_coding	Protein of unknown function (DUF707)
918	Pjv1_00001002-RA	-1.30217	-2.30162	-2.62954	-2.50906	-2.95372	7.11695	394.521	4.5e-83	9.52e-82	724.447	316.962	156.361	118.104	126.934	111.63	240.643	259.073	0.928863	1.93387	0.240559	-0.426822	-0.585801	-0.549107	-0.612703	-1.61143	-1.17356	-0.597742	-0.0222025	-0.139577	1.67e-15	3	0.188422	AT1G24430	protein_coding	HXXXD-type acyl-transferase family protein
919	Pjv1_00004697-RA	0.342638	-1.21121	-3.86624	-5.87232	-9.34478	4.29329	394.045	5.7e-83	1.2e-81	76.8809	101.209	34.1214	3.8178	1.22056	1.90204	43.2048	36.5252	1.18288	0.934054	1.49714	-0.0556389	-0.757032	-0.817147	-0.801373	-2.31949	-0.46696	0.697069	0.451572	-0.124841	-2.05e-15	6	0.542048	AT1G03220	protein_coding	Eukaryotic aspartyl protease family protein
920	Pjv1_00022593-RA	-1.7947	-1.82892	-1.76974	-2.06117	-1.87798	7.17369	393.983	5.88e-83	1.24e-81	661.916	200.991	196.245	202.438	159.043	194.681	193.052	269.219	0.717082	2.03415	-0.353418	-0.378	-0.345924	-0.570706	-0.386103	-1.17675	-1.03815	-1.10293	-0.291732	0.110622	2.8e-15	3	0.227014	AT4G08685	protein_coding	Pollen Ole e 1 allergen and extensin family protein
921	Pjv1_00020527-RA	0.0634718	0.100431	1.00106	1.82976	1.86991	6.42898	393.957	5.95e-83	1.26e-81	86.1876	81.9417	84.9643	160.672	298.713	281.842	101.057	165.72	0.609806	-0.787005	-0.82902	-0.799111	-0.0499556	1.31602	1.14907	2.17071	-0.833364	0.228244	0.105028	-0.178171	2.55e-15	1	0.332922	AT5G42340	protein_coding	Plant U-Box 15
922	Pjv1_00020942-RA	-0.198832	-0.550083	-1.16299	-1.75267	-1.77069	6.95575	393.919	6.06e-83	1.28e-81	386.845	350.901	272.86	174.45	108.013	126.654	117.846	236.621	0.498038	1.27475	0.969747	0.307516	-0.527557	-1.09132	-0.933137	-2.44914	0.00922116	0.0715181	-0.0448852	0.0574279	-1.78e-15	6	0.057663	AT3G53870	protein_coding	Ribosomal protein S3 family protein
923	Pjv1_00005139-RA	0.219572	0.266791	-0.882061	-1.47496	-1.4138	7.48908	393.91	6.09e-83	1.28e-81	442.06	526.813	546.006	236.695	144.824	181.557	179.657	346.326	0.518752	0.532872	1.00462	1.11145	-0.610222	-1.12159	-0.917129	-2.53456	1.00583	0.683069	-0.722081	0.0888057	-5.11e-15	6	1.21162	AT5G25880	protein_coding	NADP-malic enzyme 3
924	Pjv1_00021183-RA	-0.686123	-1.04143	-1.40169	-1.6856	-1.74913	6.38121	393.904	6.11e-83	1.28e-81	298.035	193.776	150.548	115.023	90.7537	97.6288	78.687	157.627	0.499196	1.78438	0.459393	-0.0899672	-0.541443	-0.849869	-0.762497	-2.01682	-0.668076	-0.446507	-0.107571	-0.00340061	1.67e-16	3	0.35352	AT4G21790	protein_coding	tobamovirus multiplication 1
925	Pjv1_00003560-RA	2.58173	5.66656	4.99178	2.74565	1.51084	4.1017	393.74	6.63e-83	1.39e-81	3.50652	10.5102	95.6269	60.7042	10.9424	7.30296	37.9406	31.4322	1.20706	-0.736037	-0.55144	1.69198	0.771522	-0.54005	-0.635975	-0.549363	2.98063	-0.470472	-1.06178	0.146645	-5.22e-15	8	1.47713	AT3G43270	protein_coding	Plant invertase/pectin methylesterase inhibitor superfamily
926	Pjv1_00002654-RA	-0.733073	0.800019	1.5123	1.60406	1.46113	7.37045	393.656	6.91e-83	1.45e-81	170.225	91.3434	276.1	462.854	501.388	434.206	169.087	322.686	0.523998	-0.901672	-1.36819	-0.275514	0.828968	1.05686	0.659541	2.21127	0.587523	-0.795882	0.0508181	-0.151486	1.83e-15	1	0.693271	AT2G41310	protein_coding	response regulator 3
927	Pjv1_00028580-RA	0.79123	2.30629	3.94567	5.06347	4.96697	3.90117	393.406	7.82e-83	1.64e-81	3.47262	3.56232	8.46747	28.3623	66.0406	55.065	27.4172	27.4951	0.997169	-0.876181	-0.872909	-0.694002	0.0316318	1.40589	1.00557	2.19004	-0.605744	0.173346	0.0694383	-0.340855	2.5e-15	1	0.163267	AT3G11090	protein_coding	LOB domain-containing protein 21
928	Pjv1_00024576-RA	-2.23185	-3.2579	-3.10946	-3.66033	-3.18238	4.6681	393.226	8.56e-83	1.79e-81	166.527	38.2936	18.2697	19.5215	12.1827	20.7713	59.7267	45.9277	1.30045	2.01919	-0.127818	-0.463076	-0.442117	-0.56499	-0.421192	-1.30228	-1.18075	-0.919213	-0.141952	0.0542965	2.55e-15	3	0.152271	AT5G41140	protein_coding	Myosin heavy chain-related protein
929	Pjv1_00014239-RA	-1.24954	-1.44351	-1.65113	-1.72351	-1.49888	6.34854	393.036	9.4e-83	1.97e-81	325.075	142.615	124.385	105.668	98.3209	123.306	85.6132	153.228	0.55873	2.00725	-0.123966	-0.336905	-0.555527	-0.641342	-0.349507	-1.3924	-1.15336	-0.778363	-0.344179	0.149853	2.44e-15	3	0.134116	AT3G23750	protein_coding	Leucine-rich repeat protein kinase family protein
930	Pjv1_00001378-RA	0.443194	-0.844592	-1.32289	-2.00024	-2.36555	5.11715	392.026	1.55e-82	3.24e-81	100.92	143.348	57.7761	40.1298	22.5279	24.8725	47.9862	64.929	0.739057	0.750023	1.6342	-0.149062	-0.516798	-0.883609	-0.83475	-2.2525	-0.275544	0.617506	0.834462	-0.0551033	-1.83e-15	6	0.810532	AT3G28580	protein_coding	P-loop containing nucleoside triphosphate hydrolases superfamily protein
931	Pjv1_00017812-RA	-0.551835	-0.857737	-1.43092	-1.6955	-1.65833	8.20127	391.982	1.59e-82	3.31e-81	1022.52	724.799	584.341	381.889	302.825	351.47	276.772	561.307	0.493085	1.6664	0.590711	0.0832216	-0.648254	-0.933919	-0.75816	-2.18625	-0.528443	-0.200583	-0.246366	0.0461979	-1.11e-16	6	0.431828	AT5G35360	protein_coding	acetyl Co-enzyme a carboxylase biotin carboxylase subunit
932	Pjv1_00012315-RA	-0.716031	-0.898743	-1.07711	-1.57358	-1.95462	6.97197	391.498	2.02e-82	4.2e-81	434.223	275.274	241.737	211.994	143.347	126.556	111.317	238.855	0.466045	1.75506	0.327166	0.0258842	-0.241306	-0.857983	-1.00882	-2.0063	-0.236695	-0.797598	-0.0319426	-0.121002	2.22e-16	3	0.454518	AT3G12260	protein_coding	LYR family of Fe/S cluster biogenesis protein
933	Pjv1_00019485-RA	-4.08229	-4.01872	-4.49298	-3.86348	-3.00758	4.31606	391.33	2.19e-82	4.56e-81	161.734	9.38492	10.0125	6.16203	9.53809	21.8333	61.6162	36.4441	1.6907	2.03339	-0.439157	-0.428972	-0.491463	-0.436671	-0.237127	-1.01749	-1.2647	-0.983218	-0.43358	0.0892052	3.03e-15	3	0.426354	AT4G37470	protein_coding	alpha/beta-Hydrolases superfamily protein
934	Pjv1_00017613-RA	-1.25603	-1.63298	-2.02655	-1.8724	-1.88489	6.21255	390.738	2.94e-82	6.12e-81	321.856	142.125	108.824	79.8394	88.2187	95.1544	92.0405	139.336	0.660564	1.98304	0.030301	-0.331512	-0.646421	-0.555381	-0.480027	-1.5165	-1.18613	-0.629129	-0.307363	-0.0392396	2.22e-15	3	0.125433	AT4G00150	protein_coding	GRAS family transcription factor
935	Pjv1_00019326-RA	2.74651	2.71375	3.85301	4.65072	5.11008	6.26008	390.407	3.46e-82	7.2e-81	17.0962	65.5897	64.8237	146.453	262.116	305.803	117.182	143.647	0.815767	-1.07995	-0.666117	-0.672654	0.0239431	1.01098	1.3838	2.13123	-0.560079	0.443998	0.169486	0.256966	2.22e-15	1	0.523087	AT5G48540	protein_coding	receptor-like protein kinase-related family protein
936	Pjv1_00022855-RA	3.2545	7.29006	7.2108	6.97566	7.12223	4.4238	390.324	3.61e-82	7.5e-81	2.19936	3.34022	64.166	61.4995	51.9345	55.2279	28.9583	39.7279	0.728917	-1.29595	-1.25655	0.843905	0.751823	0.421522	0.535253	1.44414	1.88779	-0.346757	-0.860483	0.263208	-1.72e-15	7	0.513455	AT4G33840	protein_coding	Glycosyl hydrolase family 10 protein
937	Pjv1_00018498-RA	5.09952	4.91883	5.0756	4.88108	4.76993	5.22715	390.015	4.21e-82	8.73e-81	5.96387	93.2062	81.7201	92.2359	80.2019	73.4549	32.8003	71.1305	0.461128	-1.98677	0.673033	0.322853	0.643451	0.276566	0.0708669	0.566938	1.72672	0.863731	0.876895	-0.0467929	-4.01e-15	5	1.56135	AT3G51670	protein_coding	SEC14 cytosolic factor family protein / phosphoglyceride transfer family protein
938	Pjv1_00000158-RA	0.967625	2.5699	3.02917	2.83634	2.94591	7.42458	389.937	4.37e-82	9.06e-81	76.8795	117.082	374.377	519.378	460.077	473.069	192.014	336.81	0.570097	-1.3537	-1.14433	0.195644	0.9508	0.641967	0.709626	1.93286	1.36139	-0.498354	-0.0754196	0.244661	-3.33e-16	7	0.440218	NA	NA	NA
939	Pjv1_00011189-RA	-1.18624	-1.59197	-1.60919	-1.64897	-1.95528	6.44635	389.459	5.55e-82	1.15e-80	357.574	164.719	123.755	120.499	115.568	102.028	97.1285	164.024	0.59216	1.99273	0.00715826	-0.414599	-0.448119	-0.498881	-0.638285	-1.45678	-1.07645	-0.866414	-0.079781	-0.167057	2.22e-15	3	0.113882	AT5G66060	protein_coding	2-oxoglutarate (2OG) and Fe(II)-dependent oxygenase superfamily protein
940	Pjv1_00004892-RA	1.38541	6.30961	4.99916	2.73116	2.01426	4.97241	389.397	5.72e-82	1.18e-80	5.497	6.40717	223.294	89.7165	15.0992	15.1504	86.5037	59.1941	1.46136	-0.620749	-0.610227	1.89703	0.352846	-0.509745	-0.509154	-0.708072	2.76116	-0.121094	-1.63433	0.142176	-5.33e-15	8	2.00531	AT3G63470	protein_coding	serine carboxypeptidase-like 40
941	Pjv1_00000795-RA	0.484824	-1.4222	-4.47166	-8.24692	-8.24692	3.26111	388.953	7.13e-82	1.47e-80	34.4667	51.5583	13.4259	0.822623	0.14848	0.856564	21.533	16.8798	1.27567	0.816746	1.61049	-0.160399	-0.745701	-0.777008	-0.744124	-2.23888	-0.5353	0.800281	0.631525	-0.115695	-1.94e-15	6	0.832246	AT1G53130	protein_coding	Stigma-specific Stig1 family protein
942	Pjv1_00008705-RA	0.687492	-0.658343	-2.53598	-3.33323	-3.70757	7.88262	388.843	7.53e-82	1.55e-80	705.501	1240.82	487.364	115.556	55.674	82.3468	467.879	447.876	1.04466	0.550623	1.69475	0.0843976	-0.71027	-0.838256	-0.781248	-2.3151	-0.148362	0.977137	0.529669	-0.0862776	-3.05e-15	9	0.972585	AT3G54040	protein_coding	PAR1 protein
943	Pjv1_00024241-RA	0.225474	1.85108	3.4352	4.5591	5.0344	4.69114	388.731	7.96e-82	1.64e-80	5.55119	3.41684	14.1672	43.3283	99.1694	120.189	50.5664	47.637	1.06149	-0.832287	-0.874496	-0.661898	-0.0852081	1.0191	1.43479	2.13251	-0.748468	0.324069	-0.0904943	0.27318	2.44e-15	4	0.561632	AT2G13360	protein_coding	alanine:glyoxylate aminotransferase
944	Pjv1_00021007-RA	-3.42325	-3.53985	-4.3992	-5.43784	-6.91155	2.54568	388.307	9.82e-82	2.02e-80	45.5111	4.18419	4.06193	1.94845	0.987966	0.75657	17.6665	9.57504	1.84506	2.03414	-0.305146	-0.312065	-0.431698	-0.486065	-0.499163	-1.26908	-1.02299	-1.00924	-0.376795	-0.0597881	2.55e-15	3	0.169756	NA	NA	NA
945	Pjv1_00002259-RA	-1.63925	-1.02966	-1.11872	-1.69155	-1.86059	7.2562	388.281	9.95e-82	2.05e-80	591.875	196.707	303.673	285.389	182.902	179.862	157.252	290.068	0.54212	1.91926	-0.593703	0.0865198	-0.029754	-0.681494	-0.700828	-1.29645	-0.190662	-1.43957	-0.563346	0.034323	1.67e-15	3	0.570505	AT5G58300	protein_coding	Leucine-rich repeat protein kinase family protein
946	Pjv1_00013443-RA	1.98458	2.69321	3.52313	4.26597	4.46821	4.6747	388.192	1.04e-81	2.14e-80	7.21684	16.5089	28.4419	51.2644	89.653	93.7408	37.0812	47.8043	0.775688	-1.09456	-0.843968	-0.522161	0.0933114	1.12857	1.23881	2.18334	-0.331427	0.30467	-0.0101186	0.0723805	2.22e-15	1	0.232396	AT1G32470	protein_coding	Single hybrid motif superfamily protein
947	Pjv1_00013453-RA	-2.69545	-3.51225	-4.36363	-4.05348	-4.51537	5.578	388.063	1.11e-81	2.27e-80	375.226	60.8388	33.8814	16.0198	19.0672	22.4216	141.703	87.9092	1.61193	2.0276	-0.191036	-0.381274	-0.507324	-0.485819	-0.462146	-1.30606	-1.15723	-0.885867	-0.304546	-0.0502057	2.58e-15	3	0.153832	AT5G54160	protein_coding	O-methyltransferase 1
948	Pjv1_00026771-RA	-1.76791	2.94166	7.38351	8.65035	7.26996	8.93392	386.711	2.17e-81	4.44e-80	58.2033	17.408	49.4986	1339.63	3414.62	1070.97	1319.57	991.721	1.33058	-0.707443	-0.738359	-0.71404	0.263656	1.83613	0.0600542	1.89749	-0.302288	-0.227653	0.422993	-1.36206	2.46e-15	1	1.10212	AT5G45120	protein_coding	Eukaryotic aspartyl protease family protein
949	Pjv1_00012828-RA	-2.34014	-2.81753	-3.64671	-5.8476	-5.37766	3.09775	386.394	2.54e-81	5.19e-80	59.8622	12.5247	8.76563	4.48594	0.438098	2.39081	22.5336	14.7446	1.52826	2.00224	-0.0985119	-0.265335	-0.45526	-0.634896	-0.548238	-1.49296	-0.947591	-0.881957	-0.292289	0.013744	2.05e-15	3	0.0496375	AT5G13740	protein_coding	zinc induced facilitator 1
950	Pjv1_00008496-RA	2.0821	4.98645	6.94251	7.09654	6.57585	4.62698	386.312	2.64e-81	5.4e-80	3.11486	2.47106	21.5802	89.2019	99.401	63.0769	43.2171	46.4743	0.929913	-1.00329	-1.01819	-0.576025	0.988674	1.22467	0.384166	2.19191	0.518051	-0.811053	0.701067	-0.476946	2.22e-15	1	0.837775	AT2G35770	protein_coding	serine carboxypeptidase-like 28
951	Pjv1_00005848-RA	-0.921112	-1.67928	-2.15858	-2.64858	-2.85913	5.5546	386.285	2.68e-81	5.47e-80	212.757	121.742	70.8995	48.9959	32.1627	35.9223	69.7731	87.0798	0.801254	1.80123	0.496779	-0.2319	-0.545827	-0.787082	-0.7332	-1.94105	-0.83235	-0.446589	0.0324793	-0.0353999	8.33e-16	3	0.349988	AT3G05990	protein_coding	Leucine-rich repeat (LRR) family protein
952	Pjv1_00004287-RA	0	0	6.44542	8.3305	8.88147	3.30142	386.096	2.94e-81	6e-80	0.733721	0.256597	0.255467	9.89187	40.5584	52.8044	23.2884	17.4167	1.33713	-0.716366	-0.736854	-0.736902	-0.323116	0.993698	1.51954	1.99331	-1.07396	0.548366	-0.142103	0.307644	2.55e-15	4	0.395723	AT3G63470	protein_coding	serine carboxypeptidase-like 40
953	Pjv1_00024545-RA	2.67872	4.92426	5.0446	5.28029	5.56925	4.17779	385.903	3.24e-81	6.6e-80	2.73338	7.78002	38.2652	42.2399	50.9692	57.7264	22.7992	33.2857	0.684954	-1.34006	-1.11871	0.218406	0.392744	0.77562	1.072	1.96438	0.813387	0.0950791	-0.557007	0.304303	1.11e-16	1	0.956635	AT2G40200	protein_coding	basic helix-loop-helix (bHLH) DNA-binding superfamily protein
954	Pjv1_00002748-RA	-1.11842	-1.07497	-1.57628	-1.71047	-1.87335	6.75181	385.512	3.93e-81	8e-80	420.258	201.249	207.719	143.243	127.107	125.903	111.796	204.246	0.547358	1.93219	-0.0268104	0.0310601	-0.545669	-0.690005	-0.70077	-1.75545	-0.654876	-0.71489	-0.555438	-0.072476	8.88e-16	3	0.10829	AT5G60920	protein_coding	COBRA-like extracellular glycosyl-phosphatidyl inositol-anchored protein family
955	Pjv1_00007100-RA	0.675829	1.21353	1.35501	2.12461	2.79286	5.86487	384.971	5.14e-81	1.05e-79	40.5763	55.8555	82.3201	90.0436	159.892	235.208	73.5928	110.649	0.6651	-0.952172	-0.744555	-0.384945	-0.279997	0.669128	1.69254	1.88055	-0.610076	0.701994	-0.410168	0.713059	1.22e-15	4	0.273911	AT1G79460	protein_coding	Terpenoid cyclases/Protein prenyltransferases superfamily protein
956	Pjv1_00027224-RA	-0.569264	-1.00837	-1.39021	-1.96834	-2.10304	7.06328	384.755	5.72e-81	1.16e-79	490.709	344.503	253.045	190.467	118.932	128.428	143.018	254.348	0.562292	1.65268	0.630379	-0.00910458	-0.446659	-0.946844	-0.880447	-2.16387	-0.415653	-0.396381	0.0326992	0.00041257	-2.78e-16	6	0.403832	AT4G11010	protein_coding	nucleoside diphosphate kinase 3
957	Pjv1_00029104-RA	0.0814175	-1.15046	-1.91251	-2.52211	-2.54309	4.53902	384.231	7.42e-81	1.51e-79	80.511	90.0661	37.5325	20.9417	12.1889	16.1573	34.0839	42.8996	0.794504	1.1035	1.38384	-0.157468	-0.644232	-0.901033	-0.784601	-2.28253	-0.533974	0.433502	0.539775	-0.0218175	-1.61e-15	6	0.39092	AT3G06060	protein_coding	NAD(P)-binding Rossmann-fold superfamily protein
958	Pjv1_00020431-RA	-1.00557	-1.0552	-1.33908	-1.75087	-1.79051	8.10186	382.714	1.57e-80	3.19e-79	1032.89	536.022	518.653	419.565	299.717	326.243	268.117	522.181	0.513457	1.90478	0.0516234	-0.0131593	-0.382728	-0.829725	-0.730791	-1.80056	-0.528216	-0.830857	-0.329304	0.0458468	9.44e-16	3	0.112715	AT4G39860	protein_coding
959	Pjv1_00021518-RA	-0.440747	-0.815328	-1.09901	-1.56808	-1.4942	7.34527	382.532	1.72e-80	3.49e-79	523.376	402.15	307.302	249.295	170.997	202.588	133.093	309.285	0.430326	1.60858	0.697743	-0.0148993	-0.450732	-1.03903	-0.801665	-2.19013	-0.415774	-0.32735	0.0766606	0.131703	-8.33e-16	6	0.336576	AT4G02580	protein_coding	NADH-ubiquinone oxidoreductase 24 kDa subunit, putative
960	Pjv1_00020270-RA	-1.45608	-1.55728	-1.48657	-1.63416	-1.61435	6.89316	382.054	2.19e-80	4.42e-79	479.851	183.885	171.4	178.473	157.553	169.948	125.892	223.519	0.563227	2.03613	-0.31482	-0.413994	-0.357811	-0.523984	-0.425525	-1.18267	-1.07868	-1.08553	-0.241703	0.039482	2.55e-15	3	0.215098	AT2G41140	protein_coding	CDPK-related kinase 1
961	Pjv1_00012203-RA	-0.735769	-2.37355	-2.64527	-2.71439	-3.27387	4.54789	381.929	2.32e-80	4.7e-79	112.894	73.0428	22.7775	17.7748	15.9627	14.4015	40.943	42.8088	0.956415	1.71177	0.73844	-0.48925	-0.611437	-0.655697	-0.693827	-1.86539	-1.12757	-0.249142	0.366429	-0.133169	9.44e-16	3	0.749111	AT4G08950	protein_coding	Phosphate-responsive 1 family protein
962	Pjv1_00002406-RA	-0.0634126	-0.826115	-2.17219	-3.03093	-3.78969	5.48998	381.88	2.38e-80	4.81e-79	167.047	171.308	99.1375	36.1948	16.5205	17.1956	72.1782	84.5674	0.8535	1.14273	1.20176	0.201863	-0.670182	-0.942761	-0.933409	-2.44883	-0.175727	0.37362	0.0963652	-0.0965964	-2e-15	6	0.119378	AT1G03495	protein_coding	HXXXD-type acyl-transferase family protein
963	Pjv1_00007913-RA	-2.38126	-3.50658	-3.27427	-2.44862	-2.15241	3.77709	381.757	2.53e-80	5.11e-79	80.7887	16.1308	7.32443	7.98613	14.7979	19.8417	28.0071	24.4783	1.14416	2.01057	-0.298048	-0.612482	-0.588856	-0.34564	-0.16555	-0.960126	-1.54322	-0.824765	-0.263717	0.0455959	3.51e-15	3	0.56488	AT1G69080	protein_coding	Adenine nucleotide alpha hydrolases-like superfamily protein
964	Pjv1_00006551-RA	1.26974	1.94545	2.05372	2.46986	2.81339	7.16552	381.28	3.21e-80	6.47e-79	82.2412	164.377	266.354	288.044	393.714	477.659	144.719	278.732	0.519206	-1.35774	-0.790179	-0.0855262	0.0643452	0.79452	1.37457	1.96769	0.179683	0.573188	-0.363268	0.443056	0	1	0.834973	AT4G36470	protein_coding	S-adenosyl-L-methionine-dependent methyltransferases superfamily protein
965	Pjv1_00018879-RA	0.43048	1.32931	2.02757	2.40619	2.72853	6.13553	380.948	3.78e-80	7.62e-79	44.4684	50.1128	96.9108	160.044	212.667	247.903	85.1567	135.351	0.629155	-1.06724	-1.00096	-0.451405	0.289968	0.90793	1.3217	2.21982	-0.109171	0.0518763	-0.0257404	0.355059	1.89e-15	1	0.387939	AT4G27470	protein_coding	RING membrane-anchor 3
966	Pjv1_00014614-RA	-1.60279	-4.04646	-5.22156	-5.33793	-5.77135	2.8499	380.696	4.29e-80	8.62e-79	49.46	17.5868	2.93951	0.835953	0.521127	1.28153	19.4308	12.1041	1.6053	1.92251	0.282161	-0.471655	-0.579915	-0.596117	-0.556983	-1.60595	-1.21636	-0.575669	0.045441	-0.0600847	1.83e-15	3	0.220683	AT1G75590	protein_coding	SAUR-like auxin-responsive protein family
967	Pjv1_00026149-RA	2.15307	3.44917	3.9119	4.77654	5.06927	5.16712	380.676	4.33e-80	8.7e-79	7.4472	18.3297	47.9108	66.2206	126.347	138.408	54.5899	67.4439	0.809413	-1.09904	-0.899693	-0.357814	-0.0224088	1.07902	1.29994	2.11431	-0.273157	0.420379	-0.286516	0.139942	1.22e-15	1	0.3397	AT5G58330	protein_coding	lactate/malate dehydrogenase family protein
968	Pjv1_00021292-RA	-1.07748	-1.55254	-2.04688	-2.27632	-2.55489	5.91515	380.474	4.79e-80	9.61e-79	266.801	136.139	96.8965	66.5223	54.3766	52.7126	82.0699	112.241	0.731191	1.88326	0.291193	-0.186973	-0.557074	-0.705066	-0.725342	-1.84034	-0.84483	-0.565607	-0.159308	-0.0919319	1.11e-15	3	0.163861	AT4G11650	protein_coding	osmotin 34
969	Pjv1_00009651-RA	2.15016	3.16878	4.39259	5.63446	6.31189	3.86552	379.996	6.07e-80	1.22e-78	2.37227	4.25837	8.16265	20.2154	51.419	72.4329	28.9253	26.4768	1.09248	-0.833335	-0.768129	-0.633151	-0.216467	0.862299	1.58878	2.01593	-0.84434	0.521234	-0.162255	0.488461	2.11e-15	4	0.306053	AT1G21890	protein_coding	nodulin MtN21 /EamA-like transporter family protein
970	Pjv1_00019896-RA	0.461194	-0.334971	-0.636948	-1.43067	-1.65291	6.19377	379.822	6.61e-80	1.32e-78	183.782	261.011	148.279	118.965	62.7967	64.8144	75.7426	139.941	0.541245	0.578815	1.59843	0.110075	-0.276941	-1.01851	-0.991871	-2.33658	0.294992	0.475699	0.806744	-0.0150819	-2.89e-15	6	0.870699	AT1G04780	protein_coding	Ankyrin repeat family protein
971	Pjv1_00017951-RA	-1.20165	-0.943824	-1.37195	-2.6274	-3.05325	5.65617	379.746	6.86e-80	1.37e-78	206.751	95.3008	114.577	84.2428	31.0751	32.5105	64.7664	94.0761	0.688447	1.73971	0.0189094	0.316531	-0.151826	-0.972741	-0.950578	-1.95478	0.119795	-0.968008	-0.418669	0.0440951	0	3	0.593105	AT1G30570	protein_coding	hercules receptor kinase 2
972	Pjv1_00024193-RA	1.6634	7.53333	7.15447	6.40346	5.94991	4.17024	379.37	8.27e-80	1.65e-78	1.90988	1.01051	76.0312	59.5386	34.3628	25.7214	30.3338	33.0957	0.916546	-1.02809	-1.05774	1.41544	0.871729	0.0417715	-0.243107	0.468694	2.70731	-0.585345	-1.08583	0.00464596	-3.72e-15	7	1.47071	AT5G66920	protein_coding	SKU5 similar 17
973	Pjv1_00002302-RA	-2.01595	-2.22199	-3.16915	-3.77246	-4.8198	3.52525	379.235	8.85e-80	1.77e-78	70.8728	18.4734	16.2404	7.63825	4.46357	2.98	25.6449	20.1114	1.27514	1.97939	-0.0638714	-0.150947	-0.486379	-0.610173	-0.668024	-1.60444	-0.822817	-0.829277	-0.381768	-0.102092	1.44e-15	3	0.0522226	AT1G06980	protein_coding
974	Pjv1_00019989-RA	1.31009	2.34759	2.62807	3.19031	3.3821	5.20967	379.204	8.98e-80	1.79e-78	15.4192	29.1982	61.8573	75.501	115.684	121.751	43.6016	69.9017	0.623756	-1.24955	-0.933532	-0.184497	0.12842	1.05	1.18916	2.10296	0.107257	0.350664	-0.315986	0.111621	7.22e-16	1	0.343349	AT1G17100	protein_coding	SOUL heme-binding family protein
975	Pjv1_00003062-RA	-0.104487	-0.717738	-1.06521	-1.43575	-1.58329	6.91955	379.059	9.66e-80	1.92e-78	365.596	353.086	228.802	176.636	130.49	133.038	105.527	231.275	0.456284	1.27286	1.15431	-0.0234296	-0.517767	-0.955063	-0.930917	-2.3386	-0.321474	0.108222	0.371055	-0.0576085	-1.11e-15	6	0.144047	AT1G12270	protein_coding	stress-inducible protein, putative
976	Pjv1_00023598-RA	-0.772228	-1.22072	-1.42657	-1.87587	-1.88967	6.68832	379.044	9.72e-80	1.94e-78	389.495	240.067	174.499	149.021	103.234	115.527	106.892	195.307	0.547305	1.81667	0.418735	-0.194666	-0.433017	-0.861362	-0.746355	-1.92779	-0.698539	-0.595359	0.0391471	0.0384026	6.11e-16	3	0.284381	AT2G48030	protein_coding	DNAse I-like superfamily protein
977	Pjv1_00026483-RA	-0.273408	-0.593493	-0.95456	-1.60079	-1.84477	6.40104	379.003	9.92e-80	1.97e-78	260.195	223.83	178.115	137.181	81.9007	82.2466	73.6276	160.578	0.458516	1.35298	0.859077	0.238187	-0.317774	-1.06858	-1.06388	-2.37567	0.11165	-0.248748	0.114146	-0.0179251	-1.44e-15	6	0.147063	AT1G75020	protein_coding	lysophosphatidyl acyltransferase 4
978	Pjv1_00013588-RA	-1.06934	-0.180069	1.20117	2.14038	2.34567	7.02293	378.795	1.1e-79	2.19e-78	115.273	47.202	91.8633	244.897	492.959	495.719	201.839	247.985	0.813913	-0.657517	-0.994772	-0.7735	-0.0153034	1.21371	1.22738	2.19441	-0.838889	0.0625813	-0.0160208	-0.0256525	2.78e-15	1	0.407776	AT5G63530	protein_coding	farnesylated protein 3
979	Pjv1_00018112-RA	-0.689814	-1.22699	-1.84035	-1.98216	-2.18147	6.00328	378.759	1.12e-79	2.22e-78	251.763	165.274	112.699	71.0313	61.9191	61.173	75.7548	120.643	0.627924	1.73084	0.589154	-0.104869	-0.654902	-0.775187	-0.785037	-2.06888	-0.755905	-0.255631	-0.0937388	-0.105621	5e-16	3	0.529068	AT4G02980	protein_coding	endoplasmic reticulum auxin binding protein 1
980	Pjv1_00003603-RA	6.33295	6.39594	5.08784	3.94495	3.26945	4.34822	378.726	1.14e-79	2.26e-78	3.09207	81.0027	83.9057	33.1654	13.5354	11.309	36.0798	37.6684	0.957828	-0.958328	1.20107	1.28153	-0.124807	-0.668877	-0.730584	-1.6353	2.01253	1.21304	-0.239523	-0.0419388	-6.72e-15	8	1.20467	AT4G31500	protein_coding	cytochrome P450, family 83, subfamily B, polypeptide 1
981	Pjv1_00021985-RA	1.06178	2.34626	2.3094	2.89065	3.05577	6.02307	378.299	1.41e-79	2.79e-78	31.5023	52.0484	130.954	128.039	201.424	209.134	73.52	125.517	0.585738	-1.27876	-0.9993	0.0739518	0.0343079	1.03247	1.13733	1.97964	0.310102	0.449273	-0.651967	0.0735878	3.33e-16	1	0.568393	AT3G07700	protein_coding	Protein kinase superfamily protein
982	Pjv1_00006581-RA	-1.47043	2.49646	4.32059	5.45667	4.81144	5.43903	378.24	1.45e-79	2.87e-78	8.47853	2.76699	27.069	100.68	236.396	136.371	91.4099	85.2936	1.07171	-0.840336	-0.902819	-0.636961	0.168322	1.65302	0.558774	2.12331	-0.36664	-0.0496527	0.142398	-0.850207	2.47e-15	1	0.298335	AT1G28110	protein_coding	serine carboxypeptidase-like 45
983	Pjv1_00022454-RA	1.53352	1.93559	2.22488	3.03974	3.32467	5.10003	378.035	1.6e-79	3.17e-78	15.0458	35.8169	48.0249	58.8192	108.866	121.574	41.9467	64.691	0.648416	-1.18353	-0.688352	-0.397316	-0.139983	1.05311	1.35607	2.02649	-0.383029	0.676786	-0.20416	0.175055	9.99e-16	1	0.545862	AT2G33550	protein_coding	Homeodomain-like superfamily protein
984	Pjv1_00016969-RA	-0.611337	-1.05377	-1.45783	-1.68684	-1.70744	7.31247	377.819	1.79e-79	3.53e-78	561.133	388.57	284.07	209.787	172.484	189.617	150.244	300.944	0.499244	1.73178	0.583227	-0.112304	-0.606722	-0.855006	-0.740971	-2.06657	-0.725885	-0.299474	-0.0559608	0.00120276	5e-16	3	0.507251	AT1G04280	protein_coding	P-loop containing nucleoside triphosphate hydrolases superfamily protein
985	Pjv1_00014917-RA	-0.458919	-0.846667	-1.1707	-2.11941	-2.23996	8.56543	377.189	2.44e-79	4.81e-78	1322.01	1016.68	774.369	611.753	282.522	326.164	402.881	722.248	0.557815	1.48867	0.730804	0.12937	-0.274263	-1.09146	-0.98313	-2.27522	-0.0311728	-0.424049	0.140372	0.0715217	-1.39e-15	6	0.257305	AT2G44480	protein_coding	beta glucosidase 17
986	Pjv1_00001298-RA	-2.31033	-3.13124	-4.29087	-7.50067	-8.9164	2.87541	377.156	2.48e-79	4.89e-78	53.5015	11.6633	6.49669	2.38851	0.107174	0.618272	20.5663	12.4626	1.65024	1.99545	-0.0388649	-0.290081	-0.489834	-0.60076	-0.575909	-1.51938	-0.993249	-0.825808	-0.256445	-0.0430866	2e-15	3	0.0535803	NA	NA	NA
987	Pjv1_00014598-RA	-0.238558	-0.595406	-1.2023	-1.61404	-1.7502	6.44003	376.909	2.8e-79	5.52e-78	271.161	240.015	185.696	119.063	84.6795	90.1002	79.3692	165.119	0.480678	1.33606	0.943641	0.259258	-0.580279	-1.01349	-0.945191	-2.42347	-0.11105	0.068628	-0.0671801	-0.0244498	-1.89e-15	6	0.0621087	AT5G19930	protein_coding	Protein of unknown function DUF92, transmembrane
988	Pjv1_00004613-RA	1.98741	1.74467	0.342424	-0.374521	-0.500069	7.81364	376.842	2.9e-79	5.7e-78	247.248	960.399	794.016	289.581	160.069	186.665	345.966	439.663	0.786888	-0.556167	1.50517	1.02424	-0.433806	-0.808156	-0.731281	-2.0257	1.38584	1.37906	-0.0973508	-0.00112711	-6.49e-15	9	1.50234	AT5G41040	protein_coding	HXXXD-type acyl-transferase family protein
989	Pjv1_00021374-RA	-1.6413	-3.25533	-3.55474	-3.58855	-3.70981	3.76765	375.953	4.51e-79	8.85e-78	86.8272	29.4185	8.98169	6.82269	5.77062	8.25878	31.8641	24.3466	1.30877	1.96085	0.159174	-0.482201	-0.549957	-0.582975	-0.504888	-1.50954	-1.23473	-0.672956	-0.0102793	-0.0225971	2.05e-15	3	0.169655	AT5G25930	protein_coding	Protein kinase family protein with leucine-rich repeat domain
990	Pjv1_00009384-RA	3.26629	4.19776	4.6611	4.43652	4.50829	5.80755	375.563	5.47e-79	1.07e-77	11.7073	60.9206	117.841	168.088	142.908	143.45	59.4473	107.486	0.553071	-1.61115	-0.783305	0.174193	1.01943	0.59585	0.604981	1.79974	1.53249	-0.277356	0.267588	0.206685	-1.22e-15	7	0.529158	AT1G68360	protein_coding	C2H2 and C2HC zinc fingers superfamily protein
991	Pjv1_00010742-RA	-2.7404	-2.70885	-3.54377	-3.4709	-4.83917	2.89858	375.248	6.39e-79	1.25e-77	49.2864	7.85606	7.71386	3.96121	3.99381	2.81805	18.0923	12.6049	1.43534	2.02747	-0.262479	-0.270338	-0.477756	-0.475954	-0.540941	-1.33635	-1.00623	-0.944542	-0.417723	-0.108867	2.11e-15	3	0.141978	AT1G08500	protein_coding	early nodulin-like protein 18
992	Pjv1_00029678-RA	2.4421	3.19552	3.78897	3.93934	3.80432	4.72358	374.949	7.41e-79	1.45e-77	7.3354	26.7086	45.5865	70.2061	79.2782	68.7201	28.2751	49.6392	0.569612	-1.49615	-0.81098	-0.143332	0.727389	1.04824	0.674834	2.06613	0.863424	-0.0982717	0.272848	-0.163849	4.44e-16	1	0.739915	AT2G33620	protein_coding	AT hook motif DNA-binding family protein
993	Pjv1_00012110-RA	1.23355	-0.463894	-2.95059	-2.4734	-3.09	3.29225	374.894	7.62e-79	1.49e-77	22.3112	55.2278	16.4495	2.29572	3.00177	3.85577	20.3696	17.1903	1.18495	0.251401	1.86737	-0.0363677	-0.731217	-0.696555	-0.65463	-2.11261	-0.22179	1.25088	0.746298	-0.113946	-3.28e-15	9	0.460976	AT3G51660	protein_coding	Tautomerase/MIF superfamily protein
994	Pjv1_00007113-RA	-0.615692	-3.33197	-5.5013	-4.91266	-5.96544	4.17555	374.347	9.99e-79	1.95e-77	103.168	73.9996	10.77	1.10926	2.70488	2.67899	44.611	32.4051	1.37667	1.58622	0.932381	-0.484972	-0.701527	-0.665759	-0.66634	-1.94215	-1.15187	-0.00224561	0.427205	-0.12615	2.22e-16	6	0.852619	AT5G57625	protein_coding	CAP (Cysteine-rich secretory proteins, Antigen 5, and Pathogenesis-related 1 protein) superfamily protein
995	Pjv1_00000419-RA	-0.702734	-1.59207	-2.2284	-2.60743	-3.05771	5.13509	374.257	1.05e-78	2.04e-77	155.135	102.092	54.3836	33.4047	23.1603	21.4102	53.4073	64.931	0.822525	1.68898	0.695801	-0.197488	-0.590299	-0.782115	-0.814883	-2.06821	-0.767916	-0.261607	0.114823	-0.11412	5e-16	6	0.564453	AT3G17980	protein_coding	Calcium-dependent lipid-binding (CaLB domain) family protein
996	Pjv1_00019164-RA	-1.83593	-2.26253	-2.67818	-3.02937	-3.23463	4.91962	373.703	1.38e-78	2.68e-77	173.276	51.4381	38.0357	27.2516	20.4386	22.6944	58.8151	55.5224	1.05931	2.00209	-0.0694431	-0.297315	-0.480671	-0.596509	-0.558155	-1.489	-1.00129	-0.849752	-0.265077	-0.0306522	1.94e-15	3	0.0575642	AT1G19250	protein_coding	flavin-dependent monooxygenase 1
997	Pjv1_00022136-RA	0.554463	1.44727	1.72456	2.31608	2.44378	5.50407	373.002	1.95e-78	3.8e-77	30.9457	38.7765	74.5411	90.4978	141.849	143.362	48.6197	86.6619	0.561027	-1.14596	-0.984898	-0.249298	0.0788962	1.13507	1.16619	2.13148	-0.0408651	0.306023	-0.340841	0.0166327	1.55e-15	1	0.236453	AT1G22750	protein_coding
998	Pjv1_00020094-RA	-1.10007	-1.61397	-2.18198	-2.78784	-2.86913	5.3858	372.91	2.04e-78	3.97e-77	199.659	97.6549	68.1236	44.0256	26.2761	32.7688	65.054	78.0846	0.833122	1.86882	0.300831	-0.153119	-0.52355	-0.796392	-0.696587	-1.8751	-0.774582	-0.57769	-0.156143	0.00992882	6.66e-16	3	0.170898	AT3G01380	protein_coding	transferases;sulfuric ester hydrolases;catalytics;transferases
999	Pjv1_00000482-RA	-0.920364	-1.17602	-1.75406	-2.01777	-2.16345	6.40819	372.843	2.11e-78	4.1e-77	342.398	190.331	158.909	103.161	82.2377	84.6634	99.1392	160.283	0.618525	1.83696	0.303089	-0.0138631	-0.576186	-0.787232	-0.762765	-1.96491	-0.65238	-0.502686	-0.30937	-0.055778	3.33e-16	3	0.235978	AT5G67500	protein_coding	voltage dependent anion channel 2
1000	Pjv1_00017292-RA	-0.36864	-0.917434	-1.74217	-2.41545	-2.67674	6.25437	372.673	2.29e-78	4.46e-77	283.248	234.276	157.992	85.7609	48.5574	54.5374	98.2245	144.062	0.681821	1.41702	0.918451	0.141814	-0.593549	-0.972309	-0.911429	-2.36152	-0.28186	0.0161877	-0.0026001	-0.0355819	-1.05e-15	6	0.0978846	AT3G02850	protein_coding	STELAR K+ outward rectifier
1001	Pjv1_00001320-RA	-0.579316	-1.02512	-1.31775	-1.69892	-2.31925	6.36026	372.616	2.36e-78	4.58e-77	296.893	207.764	151.563	121.863	89.2214	67.7503	84.8088	155.842	0.544196	1.66316	0.612224	-0.0504577	-0.400665	-0.785545	-1.03872	-2.12079	-0.402326	-0.481334	0.10483	-0.240426	-4.44e-16	6	0.518412	AT5G35450	protein_coding	Disease resistance protein (CC-NBS-LRR class) family
1002	Pjv1_00006916-RA	5.97641	9.73762	9.21141	7.04287	6.22735	5.95748	372.469	2.54e-78	4.92e-77	5.86291	24.1468	354.523	251.025	47.3208	37.3535	145.943	120.039	1.2158	-0.782333	-0.657052	1.60669	0.89752	-0.498263	-0.566559	-0.343641	2.99001	-0.608583	-0.958536	0.19127	-5.11e-15	8	1.67497	AT1G02920	protein_coding	glutathione S-transferase 7
1003	Pjv1_00021772-RA	-1.46461	-1.63984	-1.84284	-2.24489	-2.17081	6.5665	371.757	3.61e-78	7e-77	429.126	165.34	146.117	124.644	89.4261	107.434	126.418	177.015	0.714164	1.99428	-0.0923486	-0.244407	-0.414267	-0.692852	-0.550401	-1.51868	-0.882605	-0.912229	-0.272391	0.0666989	1.55e-15	3	0.0427575	AT5G23340	protein_coding	RNI-like superfamily protein
1004	Pjv1_00004085-RA	0.126736	-1.12219	-1.50663	-1.48361	-1.13878	7.09161	371.696	3.72e-78	7.2e-77	410.962	470.805	194.789	143.248	142.568	198.132	143.339	260.084	0.551124	1.0526	1.47009	-0.455531	-0.815102	-0.819852	-0.432208	-2.03151	-1.04847	0.683816	0.693166	0.140891	-3.89e-16	6	1.05681	AT5G08790	protein_coding	NAC (No Apical Meristem) domain transcriptional regulator superfamily protein
1005	Pjv1_00012591-RA	-0.656526	-0.739902	-1.09523	-1.44848	-1.59911	7.51494	371.545	4.01e-78	7.76e-77	599.622	395.224	373.449	288.075	217.055	216.167	144.436	348.265	0.414729	1.74027	0.325116	0.174363	-0.416729	-0.908434	-0.914581	-2.0975	-0.246105	-0.592494	-0.308817	-0.0406298	-1.67e-16	3	0.463425	AT5G03290	protein_coding	isocitrate dehydrogenase V
1006	Pjv1_00004473-RA	-1.11932	-1.14477	-1.33586	-1.39455	-1.52964	7.66033	371.08	5.05e-78	9.76e-77	737.817	355.799	349.468	301.882	286.273	276.77	176.048	384.668	0.457661	2.00598	-0.163985	-0.199945	-0.470249	-0.558913	-0.612893	-1.48359	-0.891105	-0.900198	-0.399541	-0.0966781	1.44e-15	3	0.0716559	AT5G35200	protein_coding	ENTH/ANTH/VHS superfamily protein
1007	Pjv1_00028973-RA	-1.57966	-1.84632	-2.29733	-2.4727	-2.65198	6.061	370.661	6.22e-78	1.2e-76	336.683	120.181	98.5746	69.8278	59.2289	61.487	106.707	124.33	0.858256	1.99005	-0.038888	-0.241368	-0.510767	-0.610094	-0.588932	-1.55496	-0.955729	-0.799393	-0.313875	-0.048791	1.78e-15	3	0.0485413	AT3G20300	protein_coding	Protein of unknown function (DUF3537)
1008	Pjv1_00022295-RA	2.93197	3.48389	2.63304	1.54574	0.335945	4.76189	370.579	6.48e-78	1.25e-76	12.4351	76.4211	111.876	62.0392	26.6201	15.8701	39.4704	50.8768	0.775803	-0.973938	0.647175	1.54543	0.282803	-0.614556	-0.886911	-1.35477	2.63029	0.5987	-0.493394	-0.108564	-6.49e-15	8	0.448337	AT5G51550	protein_coding	EXORDIUM like 3
1009	Pjv1_00014617-RA	-1.10154	-1.66813	-1.97963	-2.3176	-1.90773	5.09422	370.522	6.66e-78	1.28e-76	148.747	73.0646	49.0008	38.2654	28.7908	42.4563	44.3917	63.3876	0.700322	1.92288	0.217992	-0.324086	-0.56592	-0.779353	-0.471513	-1.67927	-1.06039	-0.589298	-0.119887	0.158227	1.61e-15	3	0.142311	AT3G27230	protein_coding	S-adenosyl-L-methionine-dependent methyltransferases superfamily protein
1010	Pjv1_00027177-RA	-1.12738	-1.20737	-1.63036	-1.92272	-1.77669	6.85687	370.469	6.84e-78	1.32e-76	458.797	221.608	209.601	152.652	119.49	146.983	124.165	218.188	0.569072	1.93782	0.0275368	-0.0691636	-0.527819	-0.794899	-0.573472	-1.73194	-0.759766	-0.704241	-0.428888	0.10897	1.22e-15	3	0.0728814	AT5G49830	protein_coding	exocyst complex component 84B
1011	Pjv1_00013935-RA	-1.8024	-2.32299	-2.16467	-2.42309	-2.22681	5.55306	370.149	8.02e-78	1.54e-76	240.404	73.1018	50.6394	55.4001	44.007	57.4438	75.8529	86.8326	0.873553	2.02459	-0.181019	-0.477151	-0.414388	-0.564589	-0.387445	-1.24467	-1.18422	-0.968356	-0.14591	0.0859648	2.94e-15	3	0.184583	AT4G23740	protein_coding	Leucine-rich repeat protein kinase family protein
1012	Pjv1_00009588-RA	-1.15061	-1.58858	-1.82181	-2.11654	-2.12961	6.46159	369.725	9.89e-78	1.9e-76	381.494	182.885	134.026	111.349	86.8608	96.6229	111.182	165.54	0.671632	1.94236	0.15601	-0.28344	-0.48741	-0.70766	-0.619856	-1.67988	-0.935395	-0.719577	-0.122912	0.00536642	1.89e-15	3	0.0748457	AT3G51550	protein_coding	Malectin/receptor-like protein kinase family protein
1013	Pjv1_00010156-RA	-1.42691	-1.11396	-1.66877	-1.98011	-2.30459	5.83658	369.595	1.06e-77	2.02e-76	241.184	93.4447	116.618	77.6316	60.4266	54.3197	69.4087	107.271	0.647043	1.92934	-0.199195	0.134666	-0.427022	-0.674901	-0.762887	-1.6878	-0.445123	-0.899071	-0.658697	-0.103243	9.44e-16	3	0.194724	AT2G46140	protein_coding	Late embryogenesis abundant protein
1014	Pjv1_00017342-RA	-0.112466	-0.42369	-1.16853	-2.13885	-2.50275	5.48388	368.91	1.48e-77	2.84e-76	139.524	135.419	108.291	63.1558	29.0389	29.5797	50.4647	84.168	0.599572	1.09692	1.01558	0.478012	-0.416374	-1.09243	-1.08171	-2.50809	0.372895	0.0841516	-0.0457197	-0.031524	-2.89e-15	6	0.162549	AT5G57620	protein_coding	myb domain protein 36
1015	Pjv1_00021079-RA	0.219227	-1.17504	-4.2639	-9.1688	-6.65337	4.04595	368.822	1.55e-77	2.96e-76	63.8751	81.9555	30.8817	2.48975	0.266818	1.73816	35.46	30.2012	1.17412	0.949633	1.45952	0.0191918	-0.781485	-0.844174	-0.802681	-2.35848	-0.416	0.702959	0.34116	-0.10686	-2.28e-15	6	0.463996	AT5G06990	protein_coding	Protein of unknown function, DUF617
1016	Pjv1_00017536-RA	-0.759814	-0.989441	-1.13289	-1.48381	-1.44187	8.53957	367.958	2.38e-77	4.55e-76	1271.85	778.486	662.908	594.863	447.282	500.101	299.638	709.248	0.422473	1.8776	0.231072	-0.154654	-0.381746	-0.874277	-0.697999	-1.83449	-0.655339	-0.749233	-0.0875485	0.100357	5.55e-16	3	0.146665	AT2G01970	protein_coding	Endomembrane protein 70 protein family
1017	Pjv1_00000081-RA	-0.919533	-1.10473	-1.31512	-1.8706	-2.15037	7.79726	367.647	2.77e-77	5.3e-76	855.781	471.898	414.234	353.926	227.384	217.543	234.527	423.461	0.553835	1.84337	0.206531	-0.0393438	-0.29649	-0.83605	-0.878014	-1.89423	-0.418183	-0.835549	-0.117769	-0.0481494	7.77e-16	3	0.231735	AT3G15020	protein_coding	Lactate/malate dehydrogenase family protein
1018	Pjv1_00008676-RA	1.67429	1.91138	0.339225	-0.903124	-1.29053	5.78523	367.58	2.87e-77	5.47e-76	64.4459	200.064	236.254	76.0394	27.0571	31.3813	89.7089	105.874	0.84732	-0.461802	1.04996	1.45337	-0.332568	-0.878581	-0.830379	-2.04533	1.88009	1.06248	-0.68842	0.0168392	-6.66e-15	8	1.6646	AT1G18250	protein_coding	Pathogenesis-related thaumatin superfamily protein
1019	Pjv1_00012472-RA	0.94363	-0.103319	-0.751866	-0.837076	-0.766366	7.86181	367.387	3.16e-77	6.02e-76	480.553	946.631	449.895	276.122	253.933	297.344	260.596	450.747	0.578144	0.114378	1.90288	-0.00326723	-0.670095	-0.755241	-0.588659	-2.06844	-0.0982246	1.29995	0.796683	-0.00538395	-3.83e-15	9	0.331608	AT1G51410	protein_coding	NAD(P)-binding Rossmann-fold superfamily protein
1020	Pjv1_00021633-RA	-0.686265	-1.91177	-2.36792	-3.38253	-4.30807	4.03684	367.104	3.63e-77	6.91e-76	77.4756	51.7757	21.5202	15.0767	5.74633	6.30504	28.8849	29.6499	0.974197	1.65573	0.766	-0.281452	-0.504529	-0.827547	-0.808204	-2.05002	-0.762886	-0.302388	0.305196	-0.0589352	2.22e-16	6	0.560005	NA	NA	NA
1021	Pjv1_00002134-RA	3.18194	4.50718	4.71323	5.06519	5.01985	5.58683	366.46	5e-77	9.51e-76	7.70396	38.1371	99.3178	115.432	154.438	138.746	57.7805	92.296	0.626035	-1.46402	-0.937322	0.121526	0.400415	1.07549	0.803912	1.9819	0.806065	0.189045	-0.315663	-0.144013	-4.44e-16	1	0.666479	AT3G14680	protein_coding	cytochrome P450, family 72, subfamily A, polypeptide 14
1022	Pjv1_00019370-RA	-0.846368	-1.02912	-1.34585	-1.59919	-1.50746	7.17852	366.367	5.23e-77	9.95e-76	516.567	299.359	262.717	207.317	168.125	195.563	127.603	274.941	0.46411	1.89358	0.191356	-0.0958002	-0.529957	-0.837103	-0.622073	-1.83664	-0.749424	-0.616146	-0.291339	0.101318	8.33e-16	3	0.122097	AT1G60780	protein_coding	Clathrin adaptor complexes medium subunit family protein
1023	Pjv1_00018177-RA	-0.502482	-0.788794	-1.17893	-1.38815	-1.62107	7.7402	366.3	5.41e-77	1.03e-75	698.144	512.974	418.256	313.551	264.037	248.086	173.504	409.175	0.424034	1.66549	0.598252	0.0523425	-0.551131	-0.836508	-0.928445	-2.17816	-0.447109	-0.317695	-0.123124	-0.143056	-5e-16	6	0.430311	AT2G23810	protein_coding	tetraspanin8
1024	Pjv1_00001886-RA	-1.08185	-1.26143	-1.42771	-1.64146	-1.67232	7.48397	366.247	5.55e-77	1.05e-75	682.16	337.48	298.141	261.509	219.235	233.126	173.774	338.609	0.5132	1.977	-0.00649492	-0.232874	-0.443677	-0.686945	-0.607008	-1.59635	-0.872675	-0.844137	-0.243137	0.0114954	1.55e-15	3	0.035755	AT1G10290	protein_coding	dynamin-like protein 6
1025	Pjv1_00006070-RA	-0.615438	3.53351	4.15719	4.01697	3.94103	3.96601	366.216	5.64e-77	1.07e-75	3.86027	1.48014	31.0437	49.4078	45.2165	40.4713	20.9929	28.5799	0.734533	-1.17753	-1.2909	0.117361	0.992137	0.792485	0.566447	1.99388	1.26817	-0.73182	-0.0752961	0.0255368	1.67e-16	7	0.461587	AT5G39090	protein_coding	HXXXD-type acyl-transferase family protein
1026	Pjv1_00028535-RA	0.767842	1.85056	2.11378	2.32134	2.38671	6.95042	365.512	7.99e-77	1.51e-75	78.7938	113.124	245.433	299.172	351.503	336.698	116.069	237.454	0.488807	-1.36694	-1.07117	0.0687462	0.531733	0.982594	0.855042	2.05676	0.820563	-0.0489861	-0.265252	-0.00293038	0	1	0.649714	AT3G09070	protein_coding	Protein of unknown function (DUF740)
1027	Pjv1_00008615-RA	-0.748668	-1.18253	-1.44478	-1.63388	-1.56786	5.77328	365.274	9e-77	1.7e-75	197.201	122.922	90.2081	73.7224	62.3227	70.9697	50.9355	102.891	0.495043	1.85156	0.393266	-0.249002	-0.572659	-0.796465	-0.626703	-1.86096	-0.918691	-0.480867	-0.0556212	0.0499256	1.11e-15	3	0.239718	AT1G20540	protein_coding	Transducin/WD40 repeat-like superfamily protein
1028	Pjv1_00005305-RA	-0.550626	-1.7451	-3.11821	-5.2023	-5.63617	3.26916	365.271	9.01e-77	1.7e-75	45.8872	33.5797	14.36	4.8903	0.575419	1.49968	18.8295	16.7987	1.12089	1.54483	0.891208	-0.129517	-0.632433	-0.861588	-0.812502	-2.196	-0.6682	-0.0463566	0.163766	-0.0602689	-6.66e-16	6	0.315298	NA	NA	NA
1029	Pjv1_00030244-RA	5.39696	9.15781	8.05037	6.92832	7.13513	3.69112	365.154	9.55e-77	1.8e-75	0.999908	4.76703	69.8728	32.3632	13.4609	17.2593	25.397	23.1205	1.09846	-0.870993	-0.722664	1.84086	0.363929	-0.380346	-0.230783	-0.321562	2.71432	-5.52e-05	-1.65291	0.253333	-5.33e-15	8	2.36753	AT1G05680	protein_coding	Uridine diphosphate glycosyltransferase 74E2
1030	Pjv1_00007564-RA	4.23	5.80687	4.33707	3.627	3.68524	6.79861	364.704	1.19e-76	2.25e-75	19.5382	200.96	599.007	213.492	121.145	143.12	199.916	216.21	0.924638	-0.983772	-0.0762848	1.91478	-0.0135952	-0.475526	-0.365605	-0.8895	2.58448	0.692862	-1.57143	0.140515	-6.44e-15	8	1.60145	AT3G49190	protein_coding	O-acyltransferase (WSD1-like) family protein
1031	Pjv1_00025187-RA	4.92121	8.2408	8.79405	8.84387	8.36527	4.11779	364.666	1.22e-76	2.29e-75	1.40431	3.08145	36.3012	54.685	57.536	38.3809	24.4877	31.8981	0.767683	-1.24527	-1.17678	0.179808	0.930545	1.04697	0.264735	1.898	1.35376	-0.621131	-0.0738464	-0.421258	6.94e-17	7	0.515356	AT2G34930	protein_coding	disease resistance family protein / LRR family protein
1032	Pjv1_00021306-RA	-0.616706	0.314028	1.24954	1.45261	1.1557	5.52592	364.304	1.46e-76	2.74e-75	53.6483	31.9199	62.9088	123.276	145.276	111.662	44.809	88.115	0.508529	-0.76919	-1.2541	-0.562524	0.784679	1.27565	0.525488	2.24649	0.230356	-0.83051	0.338072	-0.444231	3.11e-15	1	0.591179	AT4G23060	protein_coding	IQ-domain 22
1033	Pjv1_00021192-RA	0.235616	1.41604	1.65857	1.24662	1.2909	6.99724	363.982	1.71e-76	3.21e-75	123.414	132.953	308.205	371.473	275.57	279.549	99.3795	248.527	0.399874	-1.25895	-1.16296	0.600503	1.23713	0.272114	0.312151	1.45399	2.1092	-0.851699	-0.183	0.301766	-1.55e-15	7	0.251548	AT1G61890	protein_coding	MATE efflux family protein
1034	Pjv1_00027542-RA	0.556459	-0.318367	-1.2998	-2.31758	-2.20633	8.23722	363.909	1.77e-76	3.33e-75	816.399	1282.77	683.17	332.136	139.297	211.547	436.3	577.553	0.755429	0.547435	1.61635	0.242075	-0.562496	-1.00448	-0.838885	-2.40008	0.162696	0.811526	0.4654	0.0361268	-3.28e-15	6	0.847716	AT4G13180	protein_coding	NAD(P)-binding Rossmann-fold superfamily protein
1035	Pjv1_00012276-RA	0.9031	1.67329	1.82662	1.80379	1.75694	8.76453	363.756	1.91e-76	3.59e-75	340.799	566.215	979.093	1100.29	1103.29	1031.67	321.315	853.56	0.376441	-1.59582	-0.894279	0.390683	0.767885	0.777226	0.554306	1.75003	1.52285	-0.0768681	-0.192839	-0.0200722	-1.61e-15	7	0.540233	AT3G01470	protein_coding	homeobox 1
1036	Pjv1_00029906-RA	0.00653987	-1.66527	-3.69418	-3.84005	-4.30476	5.36362	363.614	2.05e-76	3.84e-75	171.932	190.559	59.4788	11.5403	8.95698	13.3847	83.869	75.9752	1.1039	1.14412	1.36622	-0.196693	-0.768281	-0.799082	-0.746288	-2.24365	-0.711873	0.522961	0.455633	-0.0986875	-1.11e-15	6	0.481821	AT3G52290	protein_coding	IQ-domain 3
1037	Pjv1_00007518-RA	-1.03863	-0.904294	-1.17153	-1.65595	-1.59046	6.99548	363.566	2.1e-76	3.93e-75	454.024	230.084	252.515	208.204	141.899	163.721	111.8	241.741	0.462478	1.89877	-0.104271	0.0963684	-0.299973	-0.893041	-0.697856	-1.74864	-0.355187	-0.957467	-0.462779	0.142902	4.44e-16	3	0.189282	AT2G01070	protein_coding	Lung seven transmembrane receptor family protein
1038	Pjv1_00006583-RA	1.05024	2.23776	3.50188	4.2912	4.04594	6.21745	363.512	2.16e-76	4.04e-75	22.2901	29.7199	72.1286	178.543	313.156	242.207	120.403	143.007	0.841935	-1.00261	-0.940903	-0.588679	0.295136	1.41316	0.823899	2.23623	-0.196315	-0.0504061	0.170237	-0.430526	2.28e-15	1	0.0707112	AT2G33530	protein_coding	serine carboxypeptidase-like 46
1039	Pjv1_00000899-RA	-0.291457	0.454214	1.29618	1.52629	1.69072	5.76586	363.355	2.33e-76	4.36e-75	56.6885	41.956	72.1264	131.897	158.617	165.502	54.1224	104.464	0.518094	-0.882739	-1.15494	-0.597498	0.506865	1.00055	1.12777	2.31274	-0.108873	-0.372563	0.172651	0.176958	2.78e-15	1	0.327	AT5G58520	protein_coding	Protein kinase superfamily protein
1040	Pjv1_00027593-RA	-1.17527	-1.80065	-2.00035	-2.22722	-2.73519	7.9679	362.843	3e-76	5.61e-75	1182.39	555.268	351.102	300.309	245.221	207.27	368.016	473.594	0.777072	1.926	0.221932	-0.332843	-0.470862	-0.620551	-0.723673	-1.68885	-0.946883	-0.717735	-0.0137246	-0.142397	1.44e-15	3	0.129254	AT1G03940	protein_coding	HXXXD-type acyl-transferase family protein
1041	Pjv1_00020370-RA	-3.5271	-1.66624	-1.35743	-1.3083	-1.27356	6.81513	362.718	3.2e-76	5.96e-75	468.887	40.2287	155.549	194.775	198.567	201.065	140.891	209.845	0.671406	1.83859	-1.20388	-0.385378	-0.106962	-0.0800518	-0.0623186	-0.157094	-0.947526	-1.53645	-0.667378	0.0282698	3.97e-15	2	1.17548	AT5G12250	protein_coding	beta-6 tubulin
1042	Pjv1_00001060-RA	4.28545	4.14803	4.49828	4.20394	4.27018	5.66906	361.745	5.18e-76	9.66e-75	10.8289	114.701	104.35	135.397	108.766	111.967	43.8792	97.6683	0.449267	-1.97906	0.388179	0.152285	0.859828	0.252905	0.325863	0.967633	1.66123	0.548493	0.988461	0.211535	-2.66e-15	5	1.47778	AT1G77110	protein_coding	Auxin efflux carrier family protein
1043	Pjv1_00021683-RA	-0.491693	-0.898887	-1.32262	-1.81668	-1.91001	9.10916	361.454	5.98e-76	1.11e-74	1943.43	1433.45	1080.92	784.471	524.236	568.781	552.177	1055.88	0.522955	1.60736	0.683776	0.0453398	-0.491524	-0.962813	-0.882142	-2.22019	-0.378166	-0.298698	-0.0110623	0.00282906	-1.05e-15	6	0.306758	AT5G14040	protein_coding	phosphate transporter 3;1
1044	Pjv1_00002951-RA	-1.55003	-2.1648	-2.54811	-3.93163	-3.57497	3.50256	361.297	6.46e-76	1.2e-74	62.4041	22.4122	14.5757	10.8467	3.02197	6.5026	21.852	19.9605	1.09476	1.94232	0.112194	-0.246423	-0.417071	-0.775149	-0.615867	-1.68086	-0.835209	-0.801474	-0.127593	0.0777167	1.28e-15	3	0.0607638	AT3G18170	protein_coding	Glycosyltransferase family 61 protein
1045	Pjv1_00010328-RA	-1.40617	-1.86461	-2.02846	-2.48104	-2.48675	5.59114	361.11	7.09e-76	1.32e-74	232.394	92.9244	67.0989	58.4859	39.8855	47.4896	72.2777	89.7131	0.805654	1.97407	0.0444305	-0.312879	-0.432044	-0.68939	-0.584184	-1.57621	-0.945349	-0.836846	-0.132462	0.0306345	1.61e-15	3	0.0500441	AT4G38640	protein_coding	Plasma-membrane choline transporter family protein
1046	Pjv1_00013076-RA	-0.339779	-1.24481	-1.81746	-2.56231	-2.70211	5.67479	360.786	8.33e-76	1.55e-74	198.071	167.909	87.7868	56.8627	29.9823	35.5674	70.9915	96.0298	0.739265	1.43737	1.0125	-0.116113	-0.551716	-0.930359	-0.851685	-2.2509	-0.52798	-0.0137575	0.309717	-0.0218894	-3.89e-16	6	0.216402	AT2G39710	protein_coding	Eukaryotic aspartyl protease family protein
1047	Pjv1_00008398-RA	-0.373447	-0.652672	-1.07441	-1.35305	-1.47542	8.2276	360.74	8.52e-76	1.58e-74	925.156	741.909	608.687	447.057	354.746	361.731	228.888	573.214	0.399306	1.53762	0.737018	0.154977	-0.551177	-0.954476	-0.92396	-2.30104	-0.282	-0.172686	-0.109308	-0.0467393	-9.44e-16	6	0.204952	AT5G13450	protein_coding	delta subunit of Mt ATP synthase
1048	Pjv1_00001681-RA	0.570606	1.07572	1.80793	1.83557	1.50428	7.32886	360.611	9.08e-76	1.68e-74	139.76	186.631	269.236	457.009	468.32	356.781	137.605	312.956	0.439695	-1.25864	-0.918029	-0.31772	1.04686	1.12905	0.318483	2.0736	0.94511	-0.658233	0.617802	-0.437382	1.07e-15	7	1.02594	AT4G00990	protein_coding	Transcription factor jumonji (jmjC) domain-containing protein
1049	Pjv1_00019879-RA	-1.1475	-1.4064	-1.71009	-1.91637	-1.93042	5.81051	360.587	9.19e-76	1.7e-74	230.162	109.339	90.9716	72.0564	60.7616	66.0623	63.9368	104.892	0.609548	1.95928	0.0695522	-0.217724	-0.513567	-0.690223	-0.607316	-1.66084	-0.905778	-0.732653	-0.260487	-0.00115858	1.72e-15	3	0.0492689	AT5G10020	protein_coding	Leucine-rich receptor-like protein kinase family protein
1050	Pjv1_00006209-RA	-1.27981	-1.56869	-1.56973	-1.75296	-1.85557	5.54359	360.539	9.42e-76	1.74e-74	192.682	83.1178	67.5964	66.8681	57.3438	56.6794	52.4663	87.3813	0.600429	2.00702	-0.0812613	-0.377098	-0.390979	-0.57251	-0.585174	-1.42357	-1.00495	-0.955955	-0.130166	-0.0540071	2e-15	3	0.0815099	AT2G01480	protein_coding	O-fucosyltransferase family protein
1051	Pjv1_00013478-RA	-0.552415	-0.516364	3.11705	4.51078	5.0662	3.28723	360.066	1.19e-75	2.2e-74	2.00594	0.75032	0.975949	13.0176	36.9831	48.7696	20.8331	17.0838	1.21947	-0.723742	-0.784013	-0.773183	-0.195178	0.955179	1.52094	2.05928	-0.999498	0.406029	-0.0385894	0.364877	2.66e-15	4	0.401956	AT5G50160	protein_coding	ferric reduction oxidase 8
1052	Pjv1_00020819-RA	-0.641553	-0.887504	-1.07105	-1.59517	-1.491	8.12126	359.845	1.33e-75	2.45e-74	923.093	619.32	522.377	454.825	299.097	356.702	224.301	529.236	0.42382	1.75593	0.401623	-0.0305785	-0.331743	-1.02603	-0.769207	-2.02288	-0.405749	-0.650963	-0.0253772	0.175607	-3.33e-16	3	0.41034	AT3G06720	protein_coding	importin alpha isoform 1
1053	Pjv1_00011273-RA	1.90571	2.59379	2.03239	1.24762	1.67472	6.55816	359.701	1.43e-75	2.63e-74	60.1837	198.144	322.23	218.308	120.049	170.081	89.5108	181.499	0.493174	-1.35532	0.18595	1.57222	0.41122	-0.686508	-0.12756	-0.595124	2.69975	0.611683	-0.747586	0.561079	-6.66e-15	8	1.16467	AT4G31940	protein_coding	cytochrome P450, family 82, subfamily C, polypeptide 4
1054	Pjv1_00028340-RA	-0.897224	-2.1673	-2.6291	-2.52729	-2.68409	5.84591	359.034	1.99e-75	3.66e-74	272.231	159.077	64.9216	44.3214	46.3872	50.6213	92.2621	106.26	0.868269	1.7989	0.572469	-0.448052	-0.671332	-0.64894	-0.603048	-1.80056	-1.19634	-0.295989	0.158113	-0.0767623	1.05e-15	3	0.501162	AT2G22560	protein_coding	Kinase interacting (KIP1-like) family protein
1055	Pjv1_00011546-RA	4.76674	3.85739	1.36485	1.43162	0.945101	3.16434	358.962	2.06e-75	3.79e-74	2.43132	51.1641	26.7133	4.18528	4.39343	3.51804	19.8159	15.4009	1.28667	-0.654505	1.80478	0.570874	-0.565992	-0.555488	-0.599664	-1.81322	0.808453	1.66337	0.384049	-0.143396	-5.22e-15	9	0.640356	AT2G20800	protein_coding	NAD(P)H dehydrogenase B4
1056	Pjv1_00021384-RA	2.86329	5.4064	5.49888	6.05563	6.235	3.92069	357.477	4.3e-75	7.91e-74	1.70743	4.27927	29.3022	31.5732	48.218	49.7712	20.7342	27.4752	0.754651	-1.24277	-1.11873	0.088114	0.197645	1.00041	1.07532	2.03068	0.461185	0.212933	-0.610078	0.0868246	5e-16	1	0.54662	AT3G10520	protein_coding	haemoglobin 2
1057	Pjv1_00009582-RA	-0.623994	-1.02541	-1.55481	-1.84309	-1.78769	5.60074	357.34	4.6e-75	8.46e-74	174.789	118.836	89.5442	60.1201	47.9762	55.3933	48.7235	91.1098	0.534778	1.71742	0.569057	-0.032131	-0.636032	-0.885273	-0.733044	-2.10713	-0.664089	-0.259597	-0.157574	0.0273712	0	3	0.535453	AT5G58290	protein_coding	regulatory particle triple-A ATPase 3
1058	Pjv1_00026141-RA	0.37263	2.67493	3.22893	3.25204	3.62304	4.70532	357.014	5.4e-75	9.93e-74	9.69619	8.2916	46.49	69.8018	71.5715	86.4476	33.3235	48.7164	0.684031	-1.17095	-1.2131	-0.0668144	0.632746	0.685854	1.13227	2.12582	0.659207	-0.295156	-0.198968	0.466422	9.44e-16	1	0.869917	AT1G04990	protein_coding	Zinc finger C-x8-C-x5-C-x3-H type family protein
1059	Pjv1_00010656-RA	0.276831	-1.66092	-3.08442	-3.12189	-3.61058	5.19378	356.917	5.67e-75	1.04e-73	137.41	179.84	46.0409	14.7814	12.7628	16.6681	72.5623	67.9172	1.06839	0.957696	1.54244	-0.301482	-0.732278	-0.760098	-0.706277	-2.16991	-0.728661	0.667098	0.70428	-0.098424	-1.61e-15	6	0.807925	AT5G04870	protein_coding	calcium dependent protein kinase 1
1060	Pjv1_00000505-RA	-3.42748	-4.23022	-4.97425	-7.33416	-8.75652	2.52227	356.162	8.25e-75	1.51e-73	47.4717	4.66783	2.62839	1.24712	0.338515	0.461557	18.6877	9.46918	1.97353	2.03356	-0.256926	-0.366059	-0.439972	-0.488593	-0.482009	-1.26833	-1.08568	-0.983475	-0.306139	-0.0482754	2.66e-15	3	0.162947	AT5G59845	protein_coding	Gibberellin-regulated family protein
1061	Pjv1_00014948-RA	-2.05268	-4.98628	-7.88001	-9.37344	-9.37344	3.15761	356.045	8.74e-75	1.6e-73	70.5367	19.4022	2.39461	0.0081884	0.130618	0.753519	27.9631	15.5376	1.7997	1.96684	0.138202	-0.470013	-0.555355	-0.550976	-0.528701	-1.50268	-1.22767	-0.682366	-0.0377125	-0.0667125	2.11e-15	3	0.161918	AT2G28200	protein_coding	C2H2-type zinc finger family protein
1062	Pjv1_00002539-RA	-1.10669	-1.1839	-1.29588	-1.73076	-1.61775	6.61984	355.935	9.23e-75	1.69e-73	369.41	179.105	169.584	155.485	110.33	130.79	93.4466	185.784	0.502985	1.96504	-0.0714709	-0.173362	-0.324238	-0.807456	-0.588511	-1.5943	-0.703581	-0.970919	-0.241877	0.147713	1.17e-15	3	0.05956	AT5G10840	protein_coding	Endomembrane protein 70 protein family
1063	Pjv1_00021913-RA	1.18472	6.2079	6.71717	5.54854	5.13938	4.5672	354.914	1.53e-74	2.8e-73	3.0814	1.99022	72.6743	107.838	45.4035	35.2991	41.0205	44.381	0.92428	-1.0068	-1.03341	0.689735	1.54695	0.0249264	-0.221398	0.966228	2.5313	-1.30797	0.0967326	0.15361	-2.08e-15	7	0.824835	AT5G35740	protein_coding	Carbohydrate-binding X8 domain superfamily protein
1064	Pjv1_00014601-RA	-0.348497	-0.777506	-1.63106	-2.30118	-2.62417	6.5305	354.879	1.56e-74	2.85e-73	331.87	278.289	205.348	109.192	62.06	63.5037	114.643	175.044	0.654941	1.36795	0.900579	0.264332	-0.574407	-0.985524	-0.972931	-2.41247	-0.110299	0.0225778	-0.0958971	-0.0657104	-1.78e-15	6	0.0784977	AT1G75710	protein_coding	C2H2-like zinc finger protein
1065	Pjv1_00015818-RA	-0.293754	-0.962778	-1.46039	-1.5583	-1.83883	6.13981	354.721	1.69e-74	3.08e-73	234.97	201.648	125.274	86.1142	78.5225	73.2341	69.1485	133.294	0.518768	1.4704	0.988514	-0.115984	-0.682292	-0.79208	-0.868559	-2.23192	-0.659982	0.0798427	0.187069	-0.170311	-9.99e-16	6	0.288484	AT3G28050	protein_coding	nodulin MtN21 /EamA-like transporter family protein
1066	Pjv1_00008025-RA	-1.09661	-1.34543	-1.61199	-1.87308	-1.97233	6.27597	354.661	1.74e-74	3.16e-73	314.515	153.731	128.963	105.131	84.5226	88.9161	86.5514	145.963	0.592968	1.94742	0.089746	-0.196418	-0.471768	-0.709872	-0.65911	-1.69689	-0.829876	-0.762498	-0.226751	-0.0167688	1.17e-15	3	0.0523657	AT2G19880	protein_coding	Nucleotide-diphospho-sugar transferases superfamily protein
1067	Pjv1_00023795-RA	-0.568546	-0.949102	-1.23186	-1.5554	-1.71869	6.96931	354.266	2.11e-74	3.85e-73	427.084	300.576	229.594	185.957	142.818	142.932	110.041	238.16	0.462047	1.71685	0.56721	-0.0778451	-0.474394	-0.866427	-0.865391	-2.08859	-0.54515	-0.439018	0.0212148	-0.0575899	-2.78e-16	3	0.527352	AT5G13430	protein_coding	Ubiquinol-cytochrome C reductase iron-sulfur subunit
1068	Pjv1_00000823-RA	-1.22452	-1.37848	-1.43419	-1.62479	-1.45942	7.42471	354.198	2.18e-74	3.97e-73	661.836	295.101	265.452	252.27	214.729	256.075	167.389	324.244	0.516243	2.01682	-0.174102	-0.35123	-0.429983	-0.654253	-0.407247	-1.35685	-1.05327	-0.935727	-0.260283	0.141611	1.78e-15	3	0.111415	AT1G74690	protein_coding	IQ-domain 31
1069	Pjv1_00013344-RA	-0.794112	-1.56627	-1.87707	-2.13803	-2.03354	5.3093	353.903	2.53e-74	4.6e-73	164.182	99.5264	57.4796	44.9973	35.1526	44.1352	49.5966	74.2455	0.668008	1.81336	0.509731	-0.338046	-0.589722	-0.788217	-0.607104	-1.86364	-1.00962	-0.398859	0.0864331	0.0508152	1.33e-15	3	0.36914	AT2G02480	protein_coding	AAA-type ATPase family protein
1070	Pjv1_00012013-RA	-0.547146	-3.05408	-7.42637	-8.92082	-8.92082	3.25652	353.694	2.8e-74	5.09e-73	52.8932	40.5271	6.73383	0.00909822	0.145131	0.837243	23.5844	16.8576	1.39904	1.52794	1.0036	-0.429256	-0.71439	-0.708622	-0.679276	-2.01196	-1.07554	0.0783718	0.421918	-0.1049	2.22e-16	6	0.713966	AT3G02810	protein_coding	Protein kinase superfamily protein
1071	Pjv1_00026872-RA	3.13332	3.05477	1.56746	0.248497	0.0158769	5.88014	353.369	3.29e-74	5.98e-73	33.8114	260.968	240.885	83.329	27.7014	35.123	108.387	113.636	0.953805	-0.736481	1.35932	1.17402	-0.279622	-0.792853	-0.72438	-1.87527	1.7175	1.29002	-0.185008	0.0271676	-6.38e-15	8	1.71799	AT2G18360	protein_coding	alpha/beta-Hydrolases superfamily protein
1072	Pjv1_00024293-RA	1.48598	2.1845	2.73013	3.2642	3.68265	5.72407	353.284	3.44e-74	6.23e-73	21.4257	43.8692	72.9121	107.432	159.095	196.567	67.7211	100.217	0.675745	-1.16347	-0.832056	-0.403195	0.106543	0.869427	1.42275	2.1173	-0.193147	0.375742	-0.102828	0.42394	1.44e-15	1	0.558825	AT3G51480	protein_coding	glutamate receptor 3.6
1073	Pjv1_00014914-RA	0.368103	-0.192851	-0.410842	-1.52246	-1.50889	7.05175	353.255	3.49e-74	6.31e-73	323.684	432.998	290.318	249.362	103.352	127.19	124.105	254.484	0.487675	0.557591	1.4384	0.28874	-0.041271	-1.21777	-1.0257	-2.35579	0.700814	0.206826	0.740555	0.171082	-3.55e-15	6	0.933362	AT1G08630	protein_coding	threonine aldolase 1
1074	Pjv1_00014862-RA	-0.903393	-1.32019	-1.64347	-1.58793	-1.5914	6.60182	352.257	5.72e-74	1.03e-72	368.592	205.903	153.535	119.616	122.738	131.085	96.1035	183.578	0.523502	1.92515	0.232303	-0.312617	-0.665555	-0.633071	-0.546213	-1.68684	-1.12972	-0.498261	-0.1949	-0.0352497	1.67e-15	3	0.164806	AT3G44330	protein_coding
1075	Pjv1_00021431-RA	1.49736	2.41809	2.81331	3.07987	3.35855	6.12702	351.69	7.57e-74	1.37e-72	28.8978	63.0366	122.602	163.134	198.617	224.913	76.8116	133.533	0.575224	-1.36224	-0.917788	-0.14231	0.385367	0.847309	1.18966	2.10366	0.425218	0.180512	-0.125694	0.324513	2.78e-16	1	0.588307	AT4G15560	protein_coding	Deoxyxylulose-5-phosphate synthase
1076	Pjv1_00008787-RA	-1.50947	-1.68449	-1.84327	-2.13474	-1.87384	7.72411	351.684	7.59e-74	1.37e-72	958.79	351.354	311.19	272.755	212.296	278.497	278.801	397.48	0.70142	2.0133	-0.165446	-0.309506	-0.447363	-0.664218	-0.426769	-1.39727	-1.01844	-0.911768	-0.302703	0.131863	2.58e-15	3	0.092172	AT5G23860	protein_coding	tubulin beta 8
1077	Pjv1_00006771-RA	-0.998409	-2.31911	-3.16226	-3.38396	-3.09261	5.4125	351.435	8.59e-74	1.55e-72	224.276	122.48	48.2188	24.3006	18.7343	32.6699	80.8849	78.4467	1.03108	1.80293	0.544398	-0.373715	-0.669421	-0.738239	-0.56595	-1.84433	-1.12208	-0.299185	0.0736672	0.0251903	1.33e-15	3	0.441149	NA	NA	NA
1078	Pjv1_00027274-RA	-2.47603	-2.57958	-2.4946	-2.97786	-3.18287	3.88893	351.418	8.67e-74	1.56e-72	88.5811	16.567	15.703	16.0317	10.7492	11.3175	30.5204	26.4916	1.15208	2.03436	-0.325177	-0.353488	-0.342718	-0.515798	-0.497178	-1.22657	-0.988687	-1.10743	-0.282873	-0.0173887	2.61e-15	3	0.187372	AT1G79720	protein_coding	Eukaryotic aspartyl protease family protein
1079	Pjv1_00010320-RA	-0.189973	-0.52055	-0.925363	-2.19006	-2.69492	5.3799	350.961	1.09e-73	1.96e-72	131.392	120.061	95.0266	71.0404	26.1785	26.406	45.3979	78.3507	0.579419	1.16835	0.918781	0.367326	-0.161029	-1.14922	-1.14421	-2.41504	0.466747	-0.264528	0.190137	0.0165824	-2.33e-15	6	0.269709	AT4G38680	protein_coding	glycine rich protein 2
1080	Pjv1_00001347-RA	-1.11339	-1.27303	-1.64276	-1.9887	-2.08339	8.39969	350.931	1.1e-73	1.99e-72	1371.13	676.918	603.15	457.726	346.173	363.975	382.871	636.512	0.601513	1.91871	0.105534	-0.087138	-0.466964	-0.758321	-0.711827	-1.78693	-0.687464	-0.739917	-0.300162	-0.0156975	1.11e-15	3	0.0821601	AT1G27500	protein_coding	Tetratricopeptide repeat (TPR)-like superfamily protein
1081	Pjv1_00005190-RA	3.40588	5.81313	6.12898	6.1389	6.12814	4.6211	350.883	1.13e-73	2.03e-72	3.51903	9.5973	55.4362	70.2479	71.5307	67.0511	31.3095	46.2304	0.677251	-1.36416	-1.17003	0.294027	0.767099	0.80807	0.664997	1.91336	1.30253	-0.322939	-0.321011	0.0440844	-1.67e-16	7	0.524195	AT4G18170	protein_coding	WRKY DNA-binding protein 28
1082	Pjv1_00017635-RA	-1.39694	-1.88249	-3.01839	-4.12124	-4.20692	3.68415	350.819	1.17e-73	2.09e-72	71.2443	28.9348	20.3933	8.55744	3.01584	4.21741	25.8063	22.7272	1.13548	1.88005	0.240546	-0.0904396	-0.549081	-0.763819	-0.717258	-1.87468	-0.737952	-0.581937	-0.270144	-0.0344776	9.99e-16	3	0.149395	AT2G45340	protein_coding	Leucine-rich repeat protein kinase family protein
1083	Pjv1_00021016-RA	2.14827	2.64571	2.73197	2.67484	3.15035	7.20849	350.764	1.2e-73	2.15e-72	64.0481	224.124	320.898	341.866	323.537	442.973	129.212	286.241	0.451411	-1.71959	-0.480735	0.268219	0.430496	0.28864	1.21298	1.58709	1.07285	0.577612	-0.125398	0.795089	-2.11e-15	5	1.57751	AT2G45510	protein_coding	cytochrome P450, family 704, subfamily A, polypeptide 2
1084	Pjv1_00011589-RA	1.38254	4.58264	5.47446	6.5355	7.1329	3.52263	350.294	1.51e-73	2.71e-72	1.13271	0.946421	9.50766	17.9102	39.6545	53.6503	21.6832	20.467	1.05942	-0.89167	-0.900262	-0.505429	-0.117913	0.884902	1.53037	2.07336	-0.607815	0.408879	-0.27149	0.450005	1.89e-15	4	0.432741	AT3G55800	protein_coding	sedoheptulose-bisphosphatase
1085	Pjv1_00001037-RA	-1.06839	-1.57962	-1.62791	-1.88681	-2.1244	6.80048	350.212	1.58e-73	2.82e-72	465.05	234.443	162.51	155.133	125.395	119.475	131.351	210.334	0.624487	1.93919	0.183545	-0.364094	-0.420257	-0.646661	-0.691727	-1.64212	-0.947297	-0.789103	0.0249096	-0.0869989	1.94e-15	3	0.109777	AT1G76890	protein_coding	Duplicated homeodomain-like superfamily protein
1086	Pjv1_00012534-RA	4.70976	5.61469	5.87275	5.79384	5.77167	5.3171	350.134	1.64e-73	2.93e-72	5.05287	47.2893	90.3571	109.698	105.032	98.3567	41.3331	75.9643	0.544112	-1.71561	-0.693752	0.348215	0.816142	0.703247	0.541756	1.68002	1.58177	0.0259898	0.0267402	0.0337364	-1.67e-15	7	0.664208	AT5G65380	protein_coding	MATE efflux family protein
1087	Pjv1_00025700-RA	-0.133535	-1.64227	-4.19211	-4.34952	-5.13954	4.46144	349.961	1.78e-73	3.19e-72	96.6411	97.5447	33.898	4.11325	3.69223	5.50148	45.5034	40.2318	1.13103	1.23967	1.25953	-0.139194	-0.793756	-0.803008	-0.763247	-2.26666	-0.708627	0.449735	0.308104	-0.109933	-9.99e-16	6	0.372404	AT4G25190	protein_coding	Family of unknown function (DUF566)
1088	Pjv1_00028928-RA	0.148813	0.821454	1.23654	1.6784	1.81149	6.07726	349.957	1.79e-73	3.19e-72	64.3748	64.8092	105.528	141.947	198.973	203.524	62.3875	129.859	0.480424	-1.04964	-1.04268	-0.389999	0.193745	1.10781	1.18077	2.21215	-0.123004	0.102459	-0.174405	0.0710336	2.05e-15	1	0.182252	AT2G33170	protein_coding	Leucine-rich repeat receptor-like protein kinase family protein
1089	Pjv1_00021467-RA	0.660725	1.69574	2.17859	2.54695	2.63655	5.95223	349.943	1.8e-73	3.21e-72	36.0919	48.387	102.186	144.963	190.697	187.683	67.3378	118.334	0.569046	-1.22135	-1.03876	-0.239818	0.395442	1.07461	1.02986	2.19367	0.295742	0.0042114	-0.112977	0.0242195	1.11e-15	1	0.248416	AT3G20830	protein_coding	AGC (cAMP-dependent, cGMP-dependent and protein kinase C) kinase family protein
1090	Pjv1_00002272-RA	0.915651	1.78056	2.2823	2.61256	2.67825	5.86605	349.595	2.14e-73	3.81e-72	32.7397	51.919	96.7874	139.025	180.467	176.275	62.7188	112.869	0.555678	-1.27759	-0.971798	-0.256407	0.41704	1.0778	1.01096	2.18663	0.323758	0.0403975	-0.0306837	0.00966509	1.44e-15	1	0.263055	AT3G51620	protein_coding	PAP/OAS1 substrate-binding domain superfamily
1091	Pjv1_00027491-RA	-1.23793	-1.54208	-2.06069	-2.09779	-2.46058	5.14115	349.582	2.15e-73	3.83e-72	157.352	70.3301	56.8201	38.2264	36.3946	33.3376	47.2456	65.4101	0.722298	1.94603	0.104138	-0.181815	-0.57537	-0.61414	-0.678847	-1.70479	-0.905962	-0.657299	-0.311596	-0.128698	1.5e-15	3	0.0819738	AT2G20840	protein_coding	Secretory carrier membrane protein (SCAMP) family protein
1092	Pjv1_00005617-RA	-1.83847	-2.10722	-2.80293	-3.7337	-4.90158	3.35698	349.339	2.43e-73	4.32e-72	59.5547	17.6866	14.4815	8.35507	4.19799	3.11785	21.1859	17.8989	1.18364	1.9662	-0.0100235	-0.161308	-0.450483	-0.646702	-0.697686	-1.64487	-0.785239	-0.838399	-0.304726	-0.0897636	1.67e-15	3	0.0479445	AT4G29310	protein_coding	Protein of unknown function (DUF1005)
1093	Pjv1_00020149-RA	-0.657835	4.14731	6.26193	7.17905	6.64143	6.35546	348.824	3.14e-73	5.57e-72	10.2499	3.35967	47.603	216.851	422.688	241.754	166.412	157.084	1.05938	-0.882356	-0.923761	-0.657894	0.359147	1.59607	0.508797	2.16925	-0.19676	-0.226812	0.307612	-0.805407	2.61e-15	1	0.30623	AT1G74810	protein_coding	HCO3- transporter family
1094	Pjv1_00008300-RA	-0.367101	-0.443848	-0.542252	-1.09277	-1.1937	8.29842	348.765	3.23e-73	5.73e-72	865.707	692.207	655.05	611.493	398.974	405.699	179.046	604.855	0.296015	1.4569	0.487871	0.280348	0.0370748	-1.14987	-1.11232	-2.18423	0.417826	-0.811396	0.112214	0.0884294	-1.44e-15	6	0.691547	AT4G39050	protein_coding	Kinesin motor family protein
1095	Pjv1_00009511-RA	1.53047	3.37636	4.46439	5.14493	5.30406	4.75023	348.724	3.29e-73	5.85e-72	5.11171	6.85833	27.6762	60.1877	101.214	102.744	44.4539	50.632	0.877979	-1.02399	-0.984699	-0.516398	0.214958	1.13785	1.17228	2.24058	-0.239801	0.0776505	-0.0112151	0.04135	2.05e-15	1	0.152834	AT3G46780	protein_coding	plastid transcriptionally active 16
1096	Pjv1_00006804-RA	-1.76357	1.70678	4.24182	6.94807	6.79401	3.31023	348.646	3.42e-73	6.07e-72	1.17593	0.25958	1.47151	6.99839	52.796	42.7582	23.7262	17.5766	1.34987	-0.691249	-0.729871	-0.678791	-0.445846	1.48441	1.06134	1.94401	-1.06811	0.595146	-0.25279	-0.456797	2.39e-15	1	0.691851	NA	NA	NA
1097	Pjv1_00026921-RA	0.511566	1.81273	2.31017	2.37209	2.00022	6.03481	348.419	3.83e-73	6.79e-72	42.3821	51.4701	131.257	189.252	201.22	147.906	67.3849	127.248	0.529556	-1.25942	-1.12455	0.0594958	0.920145	1.09775	0.306576	1.96736	1.21584	-0.58702	0.0541399	-0.435304	5.41e-16	7	0.630363	AT3G57040	protein_coding	response regulator 9
1098	Pjv1_00021337-RA	0.696822	1.60521	1.70467	2.18805	2.22882	6.39519	348.307	4.05e-73	7.17e-72	60.5291	84.2976	162.288	174.124	252.88	241.815	78.8772	162.656	0.484934	-1.29475	-0.993416	-0.00466384	0.145397	1.14386	1.00357	2.0434	0.349918	0.327109	-0.479022	-0.0971583	7.22e-16	1	0.379632	AT4G17840	protein_coding
1099	Pjv1_00024930-RA	-0.842716	-1.07636	-1.22093	-1.70973	-1.77059	8.1069	348.252	4.16e-73	7.36e-72	1002.63	583.32	496.187	444.255	298.529	323.146	257.262	524.678	0.490323	1.85785	0.227945	-0.110748	-0.312614	-0.879064	-0.783373	-1.86382	-0.525717	-0.813178	-0.0635172	0.0534994	1.05e-15	3	0.189621	AT1G30630	protein_coding	Coatomer epsilon subunit
1100	Pjv1_00007260-RA	-0.244182	-0.9016	-1.36961	-1.47977	-1.31099	6.71158	348.094	4.5e-73	7.96e-72	332.204	291.943	183.359	128.888	116.169	142.728	91.1804	199.215	0.457698	1.45853	1.01697	-0.173903	-0.771298	-0.910791	-0.619506	-2.18812	-0.834521	0.214077	0.165774	0.0951916	-5.55e-17	6	0.392819	AT3G27740	protein_coding	carbamoyl phosphate synthetase A
1101	Pjv1_00009265-RA	-0.980399	-2.69602	-4.01993	-4.49836	-3.98315	3.93819	347.874	5.02e-73	8.86e-72	87.6204	48.3293	14.2802	4.72587	3.2246	7.8825	33.8103	27.6771	1.2216	1.77293	0.610823	-0.396238	-0.678824	-0.723227	-0.585461	-1.86357	-1.1361	-0.24942	0.133644	-0.00537616	1.11e-15	3	0.535066	AT5G05270	protein_coding	Chalcone-flavanone isomerase family protein
1102	Pjv1_00016133-RA	-1.30598	-1.23435	-1.29688	-1.45206	-1.49573	6.93956	347.798	5.21e-73	9.19e-72	459.64	193.63	203.983	193.545	170.536	174.788	111.897	232.687	0.480889	2.02824	-0.349045	-0.256523	-0.349803	-0.555435	-0.517434	-1.28314	-0.886945	-1.10014	-0.385982	-0.000308303	2.22e-15	3	0.166179	AT2G25800	protein_coding	Protein of unknown function (DUF810)
1103	Pjv1_00008552-RA	-2.05962	-3.3331	-3.05566	-3.90947	-3.59009	5.16649	347.636	5.65e-73	9.95e-72	237.814	61.8329	24.9859	29.3234	13.5602	24.3068	86.0815	65.3039	1.31817	2.00403	-0.040322	-0.46837	-0.417982	-0.6011	-0.476259	-1.37788	-1.13961	-0.904623	-0.0542484	0.0440339	2.61e-15	3	0.12185	AT4G37250	protein_coding	Leucine-rich repeat protein kinase family protein
1104	Pjv1_00022641-RA	-1.762	-2.73911	-4.75695	-7.45878	-7.11407	2.96764	347.443	6.22e-73	1.09e-71	52.6987	16.7265	8.28134	1.7577	0.424853	1.57598	20.1255	13.5775	1.48227	1.94387	0.156466	-0.263158	-0.587306	-0.653533	-0.596336	-1.68286	-1.01031	-0.61881	-0.222541	-0.0392273	1.39e-15	3	0.0926977	AT1G60680	protein_coding	NAD(P)-linked oxidoreductase superfamily protein
1105	Pjv1_00000537-RA	-5.1454	-2.38644	-2.4931	-3.22691	-3.53134	6.48759	346.918	8.06e-73	1.42e-71	629.232	15.6515	123.153	114.738	62.17	64.527	229.216	168.245	1.36239	2.01115	-0.66572	-0.196725	-0.233438	-0.462774	-0.452491	-1.01482	-0.763678	-1.32183	-0.557953	0.00533921	2.69e-15	3	0.518364	AT3G14610	protein_coding	cytochrome P450, family 72, subfamily A, polypeptide 7
1106	Pjv1_00017363-RA	0.605617	3.98365	5.23263	6.37711	6.59396	3.90943	346.633	9.29e-73	1.63e-71	2.10369	1.17468	10.8154	26.0055	61.5915	63.2573	28.4936	27.4913	1.03646	-0.890996	-0.9236	-0.585253	-0.0521465	1.19677	1.25523	2.16543	-0.601389	0.287742	-0.143785	0.0030143	2.11e-15	1	0.279109	AT1G55670	protein_coding	photosystem I subunit G
1107	Pjv1_00010413-RA	3.17429	4.1193	4.73787	4.94685	4.9074	5.67113	346.524	9.8e-73	1.72e-71	9.99861	44.1394	86.9701	136.794	163.353	148.008	61.7145	98.2106	0.62839	-1.42935	-0.876149	-0.182136	0.625192	1.05555	0.806902	2.12413	0.680472	-0.0519176	0.164889	-0.0882835	6.11e-16	1	0.520828	AT2G42610	protein_coding	Protein of unknown function (DUF640)
[truncated: 18,326 more rows]

## Sheet: Supplementary Data 3
Supplementary Data 3. Expression data for grafting between P. japonicum and Arabidopsis.
[truncated: 19,361 more rows]

[truncated: 10 more sheets: Supplementary Data 4, Supplementary Data 5, Supplementary Data 6, Supplementary Data 7, Supplementary Data 8, Supplementary Data 9, Supplementary Data 10, Supplementary Data 11, Supplementary Data 12, Supplementary Data 13]
